# Supplementary material for: Stacked distribution models predict climate-driven loss of variation in leaf phenology at continental scales
Source: Commun Biol. 2022 Nov 10;5:1213. doi: 10.1038/s42003-022-04131-z (PMC9649771; doi:10.1038/s42003-022-04131-z)
Supplement: Supplementary file 3 — Supplementary Data 1 [file 42003_2022_4131_MOESM3_ESM.csv]

provenance	gcm	rcp	year	pixel_loss	pixel_zero	pixel_gain	totalpixel	percent_loss	percent_zero	percent_gain
south	gfdl-cm3	4.5	2055	11077	13321	507	24905	44.47701265	53.48725156	2.035735796
south	gfdl-cm3	4.5	2085	11752	12869	284	24905	47.18731178	51.67235495	1.140333266
south	gfdl-cm3	8.5	2055	11661	12924	320	24905	46.82192331	51.89319414	1.284882554
south	gfdl-cm3	8.5	2085	11846	12824	235	24905	47.56474603	51.49166834	0.943585625
south	inm-cm4	4.5	2055	7609	15781	1515	24905	30.55209797	63.36478619	6.08311584
south	inm-cm4	4.5	2085	7325	16169	1411	24905	29.41176471	64.92270628	5.66552901
south	inm-cm4	8.5	2055	11058	13500	347	24905	44.40072275	54.20598273	1.393294519
south	inm-cm4	8.5	2085	11842	12867	196	24905	47.548685	51.66432443	0.786990564
south	mpi-esm-lr	4.5	2055	10588	14012	305	24905	42.5135515	56.26179482	1.224653684
south	mpi-esm-lr	4.5	2085	11125	13498	282	24905	44.66974503	54.19795222	1.13230275
south	mpi-esm-lr	8.5	2055	11412	13254	239	24905	45.82212407	53.21822927	0.959646657
south	mpi-esm-lr	8.5	2085	11961	12840	104	24905	48.0265007	51.55591247	0.41758683
central	gfdl-cm3	4.5	2055	15775	14072	6718	36565	43.14234924	38.48488992	18.37276084
central	gfdl-cm3	4.5	2085	16826	13078	6661	36565	46.01668262	35.76644332	18.21687406
central	gfdl-cm3	8.5	2055	17236	12873	6456	36565	47.13797347	35.20579789	17.65622863
central	gfdl-cm3	8.5	2085	17682	12461	6422	36565	48.35771913	34.07903733	17.56324354
central	inm-cm4	4.5	2055	14083	16694	5788	36565	38.51497334	45.65568166	15.829345
central	inm-cm4	4.5	2085	15867	15501	5197	36565	43.39395597	42.39299877	14.21304526
central	inm-cm4	8.5	2055	16392	14045	6128	36565	44.82975523	38.41104882	16.75919595
central	inm-cm4	8.5	2085	16769	12932	6864	36565	45.86079584	35.36715438	18.77204977
central	mpi-esm-lr	4.5	2055	15102	16097	5366	36565	41.30179133	44.02297279	14.67523588
central	mpi-esm-lr	4.5	2085	16023	14717	5825	36565	43.82059346	40.24887187	15.93053466
central	mpi-esm-lr	8.5	2055	16269	15183	5113	36565	44.49336797	41.52331465	13.98331738
central	mpi-esm-lr	8.5	2085	17503	12758	6304	36565	47.86817995	34.89128948	17.24053056
north	gfdl-cm3	4.5	2055	30794	57923	5884	94601	32.55145294	61.22873965	6.219807402
north	gfdl-cm3	4.5	2085	30839	54185	9577	94601	32.59902115	57.27740722	10.12357163
north	gfdl-cm3	8.5	2055	33587	53989	7025	94601	35.50385302	57.07022125	7.42592573
north	gfdl-cm3	8.5	2085	36297	52016	6288	94601	38.36851619	54.98461961	6.646864198
north	inm-cm4	4.5	2055	20860	60533	13208	94601	22.05050687	63.98769569	13.96179744
north	inm-cm4	4.5	2085	26287	51138	17176	94601	27.78723269	54.05651103	18.15625628
north	inm-cm4	8.5	2055	27917	52023	14661	94601	29.51025888	54.99201911	15.49772201
north	inm-cm4	8.5	2085	21160	46871	26570	94601	22.36762825	49.54598789	28.08638386
north	mpi-esm-lr	4.5	2055	20447	62463	11691	94601	21.61393643	66.02784326	12.35822031
north	mpi-esm-lr	4.5	2085	26754	57418	10429	94601	28.28088498	60.69491866	11.02419636
north	mpi-esm-lr	8.5	2055	25702	56595	12304	94601	27.168846	59.824949	13.00620501
north	mpi-esm-lr	8.5	2085	28993	52145	13463	94601	30.64766757	55.12098181	14.23135062
