# Supplementary material for: Stacked distribution models predict climate-driven loss of variation in leaf phenology at continental scales
Source: Commun Biol. 2022 Nov 10;5:1213. doi: 10.1038/s42003-022-04131-z (PMC9649771; doi:10.1038/s42003-022-04131-z)
Supplement: Supplementary file 4 — Supplementary Data 2 [file 42003_2022_4131_MOESM4_ESM.csv]

raster_name	provenance	gcm	rcp	year	richness_change	pixel_count
g4555-norm	all	gfdl-cm3	4.5	2055	-10	4
g4555-norm	all	gfdl-cm3	4.5	2055	-9	72
g4555-norm	all	gfdl-cm3	4.5	2055	-8	413
g4555-norm	all	gfdl-cm3	4.5	2055	-7	1600
g4555-norm	all	gfdl-cm3	4.5	2055	-6	3381
g4555-norm	all	gfdl-cm3	4.5	2055	-5	4911
g4555-norm	all	gfdl-cm3	4.5	2055	-4	7263
g4555-norm	all	gfdl-cm3	4.5	2055	-3	11457
g4555-norm	all	gfdl-cm3	4.5	2055	-2	12870
g4555-norm	all	gfdl-cm3	4.5	2055	-1	15945
g4555-norm	all	gfdl-cm3	4.5	2055	1	4514
g4555-norm	all	gfdl-cm3	4.5	2055	2	2773
g4555-norm	all	gfdl-cm3	4.5	2055	3	1935
g4555-norm	all	gfdl-cm3	4.5	2055	4	1197
g4555-norm	all	gfdl-cm3	4.5	2055	5	1509
g4555-norm	all	gfdl-cm3	4.5	2055	6	852
g4555-norm	all	gfdl-cm3	4.5	2055	7	303
g4555-norm	all	gfdl-cm3	4.5	2055	8	101
g4555-norm	all	gfdl-cm3	4.5	2055	9	0
g4555-norm	all	gfdl-cm3	4.5	2055	10	0
g4555-norm	central	gfdl-cm3	4.5	2055	-10	0
g4555-norm	north	gfdl-cm3	4.5	2055	-10	0
g4555-norm	south	gfdl-cm3	4.5	2055	-9	31
g4555-norm	south	gfdl-cm3	4.5	2055	-8	83
g4555-norm	south	gfdl-cm3	4.5	2055	-7	157
g4555-norm	south	gfdl-cm3	4.5	2055	-6	314
g4555-norm	south	gfdl-cm3	4.5	2055	-5	595
g4555-norm	south	gfdl-cm3	4.5	2055	-4	1833
g4555-norm	south	gfdl-cm3	4.5	2055	-3	3013
g4555-norm	south	gfdl-cm3	4.5	2055	-2	2560
g4555-norm	south	gfdl-cm3	4.5	2055	-1	2487
g4555-norm	south	gfdl-cm3	4.5	2055	1	235
g4555-norm	south	gfdl-cm3	4.5	2055	2	53
g4555-norm	south	gfdl-cm3	4.5	2055	3	50
g4555-norm	south	gfdl-cm3	4.5	2055	4	53
g4555-norm	south	gfdl-cm3	4.5	2055	5	37
g4555-norm	south	gfdl-cm3	4.5	2055	6	45
g4555-norm	south	gfdl-cm3	4.5	2055	7	27
g4555-norm	south	gfdl-cm3	4.5	2055	8	7
g4555-norm	south	gfdl-cm3	4.5	2055	9	0
g4555-norm	south	gfdl-cm3	4.5	2055	10	0
g4555-norm	central	gfdl-cm3	4.5	2055	-9	37
g4555-norm	central	gfdl-cm3	4.5	2055	-8	160
g4555-norm	central	gfdl-cm3	4.5	2055	-7	610
g4555-norm	central	gfdl-cm3	4.5	2055	-6	1230
g4555-norm	central	gfdl-cm3	4.5	2055	-5	1678
g4555-norm	central	gfdl-cm3	4.5	2055	-4	2137
g4555-norm	central	gfdl-cm3	4.5	2055	-3	3118
g4555-norm	central	gfdl-cm3	4.5	2055	-2	3346
g4555-norm	central	gfdl-cm3	4.5	2055	-1	3459
g4555-norm	central	gfdl-cm3	4.5	2055	1	1410
g4555-norm	central	gfdl-cm3	4.5	2055	2	1121
g4555-norm	central	gfdl-cm3	4.5	2055	3	1061
g4555-norm	central	gfdl-cm3	4.5	2055	4	819
g4555-norm	central	gfdl-cm3	4.5	2055	5	1326
g4555-norm	central	gfdl-cm3	4.5	2055	6	747
g4555-norm	central	gfdl-cm3	4.5	2055	7	209
g4555-norm	central	gfdl-cm3	4.5	2055	8	25
g4555-norm	central	gfdl-cm3	4.5	2055	9	0
g4555-norm	central	gfdl-cm3	4.5	2055	10	0
g4555-norm	north	gfdl-cm3	4.5	2055	-9	4
g4555-norm	north	gfdl-cm3	4.5	2055	-8	169
g4555-norm	north	gfdl-cm3	4.5	2055	-7	830
g4555-norm	north	gfdl-cm3	4.5	2055	-6	1832
g4555-norm	north	gfdl-cm3	4.5	2055	-5	2617
g4555-norm	north	gfdl-cm3	4.5	2055	-4	3268
g4555-norm	north	gfdl-cm3	4.5	2055	-3	5260
g4555-norm	north	gfdl-cm3	4.5	2055	-2	6889
g4555-norm	north	gfdl-cm3	4.5	2055	-1	9925
g4555-norm	north	gfdl-cm3	4.5	2055	1	2842
g4555-norm	north	gfdl-cm3	4.5	2055	2	1587
g4555-norm	north	gfdl-cm3	4.5	2055	3	817
g4555-norm	north	gfdl-cm3	4.5	2055	4	319
g4555-norm	north	gfdl-cm3	4.5	2055	5	132
g4555-norm	north	gfdl-cm3	4.5	2055	6	56
g4555-norm	north	gfdl-cm3	4.5	2055	7	63
g4555-norm	north	gfdl-cm3	4.5	2055	8	68
g4555-norm	north	gfdl-cm3	4.5	2055	9	0
g4555-norm	north	gfdl-cm3	4.5	2055	10	0
g4555-norm	south	gfdl-cm3	4.5	2055	-10	4
g4585-norm	all	gfdl-cm3	4.5	2085	-10	122
g4585-norm	all	gfdl-cm3	4.5	2085	-9	531
g4585-norm	all	gfdl-cm3	4.5	2085	-8	1507
g4585-norm	all	gfdl-cm3	4.5	2085	-7	3750
g4585-norm	all	gfdl-cm3	4.5	2085	-6	5164
g4585-norm	all	gfdl-cm3	4.5	2085	-5	6408
g4585-norm	all	gfdl-cm3	4.5	2085	-4	9048
g4585-norm	all	gfdl-cm3	4.5	2085	-3	11214
g4585-norm	all	gfdl-cm3	4.5	2085	-2	9467
g4585-norm	all	gfdl-cm3	4.5	2085	-1	12516
g4585-norm	all	gfdl-cm3	4.5	2085	1	4251
g4585-norm	all	gfdl-cm3	4.5	2085	2	3381
g4585-norm	all	gfdl-cm3	4.5	2085	3	2727
g4585-norm	all	gfdl-cm3	4.5	2085	4	1824
g4585-norm	all	gfdl-cm3	4.5	2085	5	1722
g4585-norm	all	gfdl-cm3	4.5	2085	6	1298
g4585-norm	all	gfdl-cm3	4.5	2085	7	784
g4585-norm	all	gfdl-cm3	4.5	2085	8	555
g4585-norm	all	gfdl-cm3	4.5	2085	9	52
g4585-norm	all	gfdl-cm3	4.5	2085	10	2
g4585-norm	central	gfdl-cm3	4.5	2085	-10	50
g4585-norm	north	gfdl-cm3	4.5	2085	-10	4
g4585-norm	south	gfdl-cm3	4.5	2085	-9	218
g4585-norm	south	gfdl-cm3	4.5	2085	-8	379
g4585-norm	south	gfdl-cm3	4.5	2085	-7	680
g4585-norm	south	gfdl-cm3	4.5	2085	-6	943
g4585-norm	south	gfdl-cm3	4.5	2085	-5	1584
g4585-norm	south	gfdl-cm3	4.5	2085	-4	2915
g4585-norm	south	gfdl-cm3	4.5	2085	-3	2201
g4585-norm	south	gfdl-cm3	4.5	2085	-2	1408
g4585-norm	south	gfdl-cm3	4.5	2085	-1	1356
g4585-norm	south	gfdl-cm3	4.5	2085	1	67
g4585-norm	south	gfdl-cm3	4.5	2085	2	33
g4585-norm	south	gfdl-cm3	4.5	2085	3	55
g4585-norm	south	gfdl-cm3	4.5	2085	4	26
g4585-norm	south	gfdl-cm3	4.5	2085	5	7
g4585-norm	south	gfdl-cm3	4.5	2085	6	22
g4585-norm	south	gfdl-cm3	4.5	2085	7	35
g4585-norm	south	gfdl-cm3	4.5	2085	8	21
g4585-norm	south	gfdl-cm3	4.5	2085	9	16
g4585-norm	south	gfdl-cm3	4.5	2085	10	2
g4585-norm	central	gfdl-cm3	4.5	2085	-9	240
g4585-norm	central	gfdl-cm3	4.5	2085	-8	695
g4585-norm	central	gfdl-cm3	4.5	2085	-7	1427
g4585-norm	central	gfdl-cm3	4.5	2085	-6	1622
g4585-norm	central	gfdl-cm3	4.5	2085	-5	2268
g4585-norm	central	gfdl-cm3	4.5	2085	-4	2286
g4585-norm	central	gfdl-cm3	4.5	2085	-3	3088
g4585-norm	central	gfdl-cm3	4.5	2085	-2	2428
g4585-norm	central	gfdl-cm3	4.5	2085	-1	2722
g4585-norm	central	gfdl-cm3	4.5	2085	1	838
g4585-norm	central	gfdl-cm3	4.5	2085	2	1016
g4585-norm	central	gfdl-cm3	4.5	2085	3	768
g4585-norm	central	gfdl-cm3	4.5	2085	4	690
g4585-norm	central	gfdl-cm3	4.5	2085	5	1101
g4585-norm	central	gfdl-cm3	4.5	2085	6	1079
g4585-norm	central	gfdl-cm3	4.5	2085	7	677
g4585-norm	central	gfdl-cm3	4.5	2085	8	473
g4585-norm	central	gfdl-cm3	4.5	2085	9	19
g4585-norm	central	gfdl-cm3	4.5	2085	10	0
g4585-norm	north	gfdl-cm3	4.5	2085	-9	72
g4585-norm	north	gfdl-cm3	4.5	2085	-8	429
g4585-norm	north	gfdl-cm3	4.5	2085	-7	1629
g4585-norm	north	gfdl-cm3	4.5	2085	-6	2586
g4585-norm	north	gfdl-cm3	4.5	2085	-5	2514
g4585-norm	north	gfdl-cm3	4.5	2085	-4	3792
g4585-norm	north	gfdl-cm3	4.5	2085	-3	5846
g4585-norm	north	gfdl-cm3	4.5	2085	-2	5580
g4585-norm	north	gfdl-cm3	4.5	2085	-1	8387
g4585-norm	north	gfdl-cm3	4.5	2085	1	3325
g4585-norm	north	gfdl-cm3	4.5	2085	2	2318
g4585-norm	north	gfdl-cm3	4.5	2085	3	1897
g4585-norm	north	gfdl-cm3	4.5	2085	4	1103
g4585-norm	north	gfdl-cm3	4.5	2085	5	607
g4585-norm	north	gfdl-cm3	4.5	2085	6	194
g4585-norm	north	gfdl-cm3	4.5	2085	7	69
g4585-norm	north	gfdl-cm3	4.5	2085	8	49
g4585-norm	north	gfdl-cm3	4.5	2085	9	15
g4585-norm	north	gfdl-cm3	4.5	2085	10	0
g4585-norm	south	gfdl-cm3	4.5	2085	-10	68
g8555-norm	all	gfdl-cm3	8.5	2055	-10	120
g8555-norm	all	gfdl-cm3	8.5	2055	-9	686
g8555-norm	all	gfdl-cm3	8.5	2055	-8	2074
g8555-norm	all	gfdl-cm3	8.5	2055	-7	4422
g8555-norm	all	gfdl-cm3	8.5	2055	-6	5966
g8555-norm	all	gfdl-cm3	8.5	2055	-5	6855
g8555-norm	all	gfdl-cm3	8.5	2055	-4	8709
g8555-norm	all	gfdl-cm3	8.5	2055	-3	11310
g8555-norm	all	gfdl-cm3	8.5	2055	-2	9879
g8555-norm	all	gfdl-cm3	8.5	2055	-1	12781
g8555-norm	all	gfdl-cm3	8.5	2055	1	3849
g8555-norm	all	gfdl-cm3	8.5	2055	2	2844
g8555-norm	all	gfdl-cm3	8.5	2055	3	1795
g8555-norm	all	gfdl-cm3	8.5	2055	4	1285
g8555-norm	all	gfdl-cm3	8.5	2055	5	1508
g8555-norm	all	gfdl-cm3	8.5	2055	6	1107
g8555-norm	all	gfdl-cm3	8.5	2055	7	853
g8555-norm	all	gfdl-cm3	8.5	2055	8	586
g8555-norm	all	gfdl-cm3	8.5	2055	9	37
g8555-norm	all	gfdl-cm3	8.5	2055	10	0
g8555-norm	central	gfdl-cm3	8.5	2055	-10	81
g8555-norm	north	gfdl-cm3	8.5	2055	-10	0
g8555-norm	south	gfdl-cm3	8.5	2055	-9	130
g8555-norm	south	gfdl-cm3	8.5	2055	-8	257
g8555-norm	south	gfdl-cm3	8.5	2055	-7	549
g8555-norm	south	gfdl-cm3	8.5	2055	-6	882
g8555-norm	south	gfdl-cm3	8.5	2055	-5	1503
g8555-norm	south	gfdl-cm3	8.5	2055	-4	2776
g8555-norm	south	gfdl-cm3	8.5	2055	-3	2412
g8555-norm	south	gfdl-cm3	8.5	2055	-2	1602
g8555-norm	south	gfdl-cm3	8.5	2055	-1	1512
g8555-norm	south	gfdl-cm3	8.5	2055	1	87
g8555-norm	south	gfdl-cm3	8.5	2055	2	27
g8555-norm	south	gfdl-cm3	8.5	2055	3	60
g8555-norm	south	gfdl-cm3	8.5	2055	4	36
g8555-norm	south	gfdl-cm3	8.5	2055	5	14
g8555-norm	south	gfdl-cm3	8.5	2055	6	32
g8555-norm	south	gfdl-cm3	8.5	2055	7	31
g8555-norm	south	gfdl-cm3	8.5	2055	8	25
g8555-norm	south	gfdl-cm3	8.5	2055	9	8
g8555-norm	south	gfdl-cm3	8.5	2055	10	0
g8555-norm	central	gfdl-cm3	8.5	2055	-9	356
g8555-norm	central	gfdl-cm3	8.5	2055	-8	988
g8555-norm	central	gfdl-cm3	8.5	2055	-7	1726
g8555-norm	central	gfdl-cm3	8.5	2055	-6	1997
g8555-norm	central	gfdl-cm3	8.5	2055	-5	2385
g8555-norm	central	gfdl-cm3	8.5	2055	-4	2178
g8555-norm	central	gfdl-cm3	8.5	2055	-3	2753
g8555-norm	central	gfdl-cm3	8.5	2055	-2	2216
g8555-norm	central	gfdl-cm3	8.5	2055	-1	2556
g8555-norm	central	gfdl-cm3	8.5	2055	1	865
g8555-norm	central	gfdl-cm3	8.5	2055	2	953
g8555-norm	central	gfdl-cm3	8.5	2055	3	625
g8555-norm	central	gfdl-cm3	8.5	2055	4	629
g8555-norm	central	gfdl-cm3	8.5	2055	5	1116
g8555-norm	central	gfdl-cm3	8.5	2055	6	985
g8555-norm	central	gfdl-cm3	8.5	2055	7	758
g8555-norm	central	gfdl-cm3	8.5	2055	8	514
g8555-norm	central	gfdl-cm3	8.5	2055	9	11
g8555-norm	central	gfdl-cm3	8.5	2055	10	0
g8555-norm	north	gfdl-cm3	8.5	2055	-9	199
g8555-norm	north	gfdl-cm3	8.5	2055	-8	824
g8555-norm	north	gfdl-cm3	8.5	2055	-7	2136
g8555-norm	north	gfdl-cm3	8.5	2055	-6	3073
g8555-norm	north	gfdl-cm3	8.5	2055	-5	2926
g8555-norm	north	gfdl-cm3	8.5	2055	-4	3706
g8555-norm	north	gfdl-cm3	8.5	2055	-3	6064
g8555-norm	north	gfdl-cm3	8.5	2055	-2	6002
g8555-norm	north	gfdl-cm3	8.5	2055	-1	8657
g8555-norm	north	gfdl-cm3	8.5	2055	1	2879
g8555-norm	north	gfdl-cm3	8.5	2055	2	1853
g8555-norm	north	gfdl-cm3	8.5	2055	3	1106
g8555-norm	north	gfdl-cm3	8.5	2055	4	613
g8555-norm	north	gfdl-cm3	8.5	2055	5	376
g8555-norm	north	gfdl-cm3	8.5	2055	6	87
g8555-norm	north	gfdl-cm3	8.5	2055	7	56
g8555-norm	north	gfdl-cm3	8.5	2055	8	39
g8555-norm	north	gfdl-cm3	8.5	2055	9	16
g8555-norm	north	gfdl-cm3	8.5	2055	10	0
g8555-norm	south	gfdl-cm3	8.5	2055	-10	38
g8585-norm	all	gfdl-cm3	8.5	2085	-10	524
g8585-norm	all	gfdl-cm3	8.5	2085	-9	2136
g8585-norm	all	gfdl-cm3	8.5	2085	-8	4912
g8585-norm	all	gfdl-cm3	8.5	2085	-7	6586
g8585-norm	all	gfdl-cm3	8.5	2085	-6	6623
g8585-norm	all	gfdl-cm3	8.5	2085	-5	7266
g8585-norm	all	gfdl-cm3	8.5	2085	-4	8041
g8585-norm	all	gfdl-cm3	8.5	2085	-3	10444
g8585-norm	all	gfdl-cm3	8.5	2085	-2	8528
g8585-norm	all	gfdl-cm3	8.5	2085	-1	11098
g8585-norm	all	gfdl-cm3	8.5	2085	1	3976
g8585-norm	all	gfdl-cm3	8.5	2085	2	2642
g8585-norm	all	gfdl-cm3	8.5	2085	3	1122
g8585-norm	all	gfdl-cm3	8.5	2085	4	612
g8585-norm	all	gfdl-cm3	8.5	2085	5	815
g8585-norm	all	gfdl-cm3	8.5	2085	6	1327
g8585-norm	all	gfdl-cm3	8.5	2085	7	1079
g8585-norm	all	gfdl-cm3	8.5	2085	8	1258
g8585-norm	all	gfdl-cm3	8.5	2085	9	173
g8585-norm	all	gfdl-cm3	8.5	2085	10	0
g8585-norm	central	gfdl-cm3	8.5	2085	-10	150
g8585-norm	north	gfdl-cm3	8.5	2085	-10	137
g8585-norm	south	gfdl-cm3	8.5	2085	-9	507
g8585-norm	south	gfdl-cm3	8.5	2085	-8	1195
g8585-norm	south	gfdl-cm3	8.5	2085	-7	1076
g8585-norm	south	gfdl-cm3	8.5	2085	-6	972
g8585-norm	south	gfdl-cm3	8.5	2085	-5	1681
g8585-norm	south	gfdl-cm3	8.5	2085	-4	2305
g8585-norm	south	gfdl-cm3	8.5	2085	-3	1776
g8585-norm	south	gfdl-cm3	8.5	2085	-2	973
g8585-norm	south	gfdl-cm3	8.5	2085	-1	1127
g8585-norm	south	gfdl-cm3	8.5	2085	1	70
g8585-norm	south	gfdl-cm3	8.5	2085	2	39
g8585-norm	south	gfdl-cm3	8.5	2085	3	16
g8585-norm	south	gfdl-cm3	8.5	2085	4	13
g8585-norm	south	gfdl-cm3	8.5	2085	5	14
g8585-norm	south	gfdl-cm3	8.5	2085	6	18
g8585-norm	south	gfdl-cm3	8.5	2085	7	18
g8585-norm	south	gfdl-cm3	8.5	2085	8	23
g8585-norm	south	gfdl-cm3	8.5	2085	9	24
g8585-norm	south	gfdl-cm3	8.5	2085	10	0
g8585-norm	central	gfdl-cm3	8.5	2085	-9	708
g8585-norm	central	gfdl-cm3	8.5	2085	-8	1668
g8585-norm	central	gfdl-cm3	8.5	2085	-7	2018
g8585-norm	central	gfdl-cm3	8.5	2085	-6	1793
g8585-norm	central	gfdl-cm3	8.5	2085	-5	2072
g8585-norm	central	gfdl-cm3	8.5	2085	-4	2207
g8585-norm	central	gfdl-cm3	8.5	2085	-3	2507
g8585-norm	central	gfdl-cm3	8.5	2085	-2	2134
g8585-norm	central	gfdl-cm3	8.5	2085	-1	2425
g8585-norm	central	gfdl-cm3	8.5	2085	1	606
g8585-norm	central	gfdl-cm3	8.5	2085	2	670
g8585-norm	central	gfdl-cm3	8.5	2085	3	527
g8585-norm	central	gfdl-cm3	8.5	2085	4	397
g8585-norm	central	gfdl-cm3	8.5	2085	5	639
g8585-norm	central	gfdl-cm3	8.5	2085	6	1189
g8585-norm	central	gfdl-cm3	8.5	2085	7	1021
g8585-norm	central	gfdl-cm3	8.5	2085	8	1226
g8585-norm	central	gfdl-cm3	8.5	2085	9	147
g8585-norm	central	gfdl-cm3	8.5	2085	10	0
g8585-norm	north	gfdl-cm3	8.5	2085	-9	911
g8585-norm	north	gfdl-cm3	8.5	2085	-8	2033
g8585-norm	north	gfdl-cm3	8.5	2085	-7	3471
g8585-norm	north	gfdl-cm3	8.5	2085	-6	3825
g8585-norm	north	gfdl-cm3	8.5	2085	-5	3450
g8585-norm	north	gfdl-cm3	8.5	2085	-4	3482
g8585-norm	north	gfdl-cm3	8.5	2085	-3	6106
g8585-norm	north	gfdl-cm3	8.5	2085	-2	5379
g8585-norm	north	gfdl-cm3	8.5	2085	-1	7503
g8585-norm	north	gfdl-cm3	8.5	2085	1	3286
g8585-norm	north	gfdl-cm3	8.5	2085	2	1919
g8585-norm	north	gfdl-cm3	8.5	2085	3	572
g8585-norm	north	gfdl-cm3	8.5	2085	4	202
g8585-norm	north	gfdl-cm3	8.5	2085	5	159
g8585-norm	north	gfdl-cm3	8.5	2085	6	114
g8585-norm	north	gfdl-cm3	8.5	2085	7	36
g8585-norm	north	gfdl-cm3	8.5	2085	8	0
g8585-norm	north	gfdl-cm3	8.5	2085	9	0
g8585-norm	north	gfdl-cm3	8.5	2085	10	0
g8585-norm	south	gfdl-cm3	8.5	2085	-10	234
i4555-norm	all	inm-cm4	4.5	2055	-10	0
i4555-norm	all	inm-cm4	4.5	2055	-9	0
i4555-norm	all	inm-cm4	4.5	2055	-8	21
i4555-norm	all	inm-cm4	4.5	2055	-7	228
i4555-norm	all	inm-cm4	4.5	2055	-6	647
i4555-norm	all	inm-cm4	4.5	2055	-5	1751
i4555-norm	all	inm-cm4	4.5	2055	-4	3719
i4555-norm	all	inm-cm4	4.5	2055	-3	7181
i4555-norm	all	inm-cm4	4.5	2055	-2	12041
i4555-norm	all	inm-cm4	4.5	2055	-1	17137
i4555-norm	all	inm-cm4	4.5	2055	1	9552
i4555-norm	all	inm-cm4	4.5	2055	2	4707
i4555-norm	all	inm-cm4	4.5	2055	3	3175
i4555-norm	all	inm-cm4	4.5	2055	4	2055
i4555-norm	all	inm-cm4	4.5	2055	5	997
i4555-norm	all	inm-cm4	4.5	2055	6	139
i4555-norm	all	inm-cm4	4.5	2055	7	0
i4555-norm	all	inm-cm4	4.5	2055	8	0
i4555-norm	all	inm-cm4	4.5	2055	9	0
i4555-norm	all	inm-cm4	4.5	2055	10	0
i4555-norm	central	inm-cm4	4.5	2055	-10	0
i4555-norm	north	inm-cm4	4.5	2055	-10	0
i4555-norm	south	inm-cm4	4.5	2055	-9	0
i4555-norm	south	inm-cm4	4.5	2055	-8	0
i4555-norm	south	inm-cm4	4.5	2055	-7	9
i4555-norm	south	inm-cm4	4.5	2055	-6	24
i4555-norm	south	inm-cm4	4.5	2055	-5	86
i4555-norm	south	inm-cm4	4.5	2055	-4	512
i4555-norm	south	inm-cm4	4.5	2055	-3	1514
i4555-norm	south	inm-cm4	4.5	2055	-2	2121
i4555-norm	south	inm-cm4	4.5	2055	-1	3343
i4555-norm	south	inm-cm4	4.5	2055	1	1098
i4555-norm	south	inm-cm4	4.5	2055	2	208
i4555-norm	south	inm-cm4	4.5	2055	3	111
i4555-norm	south	inm-cm4	4.5	2055	4	69
i4555-norm	south	inm-cm4	4.5	2055	5	23
i4555-norm	south	inm-cm4	4.5	2055	6	6
i4555-norm	south	inm-cm4	4.5	2055	7	0
i4555-norm	south	inm-cm4	4.5	2055	8	0
i4555-norm	south	inm-cm4	4.5	2055	9	0
i4555-norm	south	inm-cm4	4.5	2055	10	0
i4555-norm	central	inm-cm4	4.5	2055	-9	0
i4555-norm	central	inm-cm4	4.5	2055	-8	10
i4555-norm	central	inm-cm4	4.5	2055	-7	104
i4555-norm	central	inm-cm4	4.5	2055	-6	369
i4555-norm	central	inm-cm4	4.5	2055	-5	932
i4555-norm	central	inm-cm4	4.5	2055	-4	1612
i4555-norm	central	inm-cm4	4.5	2055	-3	2795
i4555-norm	central	inm-cm4	4.5	2055	-2	3753
i4555-norm	central	inm-cm4	4.5	2055	-1	4508
i4555-norm	central	inm-cm4	4.5	2055	1	2213
i4555-norm	central	inm-cm4	4.5	2055	2	1316
i4555-norm	central	inm-cm4	4.5	2055	3	894
i4555-norm	central	inm-cm4	4.5	2055	4	806
i4555-norm	central	inm-cm4	4.5	2055	5	499
i4555-norm	central	inm-cm4	4.5	2055	6	60
i4555-norm	central	inm-cm4	4.5	2055	7	0
i4555-norm	central	inm-cm4	4.5	2055	8	0
i4555-norm	central	inm-cm4	4.5	2055	9	0
i4555-norm	central	inm-cm4	4.5	2055	10	0
i4555-norm	north	inm-cm4	4.5	2055	-9	0
i4555-norm	north	inm-cm4	4.5	2055	-8	11
i4555-norm	north	inm-cm4	4.5	2055	-7	114
i4555-norm	north	inm-cm4	4.5	2055	-6	254
i4555-norm	north	inm-cm4	4.5	2055	-5	728
i4555-norm	north	inm-cm4	4.5	2055	-4	1587
i4555-norm	north	inm-cm4	4.5	2055	-3	2851
i4555-norm	north	inm-cm4	4.5	2055	-2	6103
i4555-norm	north	inm-cm4	4.5	2055	-1	9212
i4555-norm	north	inm-cm4	4.5	2055	1	6185
i4555-norm	north	inm-cm4	4.5	2055	2	3162
i4555-norm	north	inm-cm4	4.5	2055	3	2146
i4555-norm	north	inm-cm4	4.5	2055	4	1176
i4555-norm	north	inm-cm4	4.5	2055	5	468
i4555-norm	north	inm-cm4	4.5	2055	6	71
i4555-norm	north	inm-cm4	4.5	2055	7	0
i4555-norm	north	inm-cm4	4.5	2055	8	0
i4555-norm	north	inm-cm4	4.5	2055	9	0
i4555-norm	north	inm-cm4	4.5	2055	10	0
i4555-norm	south	inm-cm4	4.5	2055	-10	0
i4585-norm	all	inm-cm4	4.5	2085	-10	0
i4585-norm	all	inm-cm4	4.5	2085	-9	8
i4585-norm	all	inm-cm4	4.5	2085	-8	138
i4585-norm	all	inm-cm4	4.5	2085	-7	847
i4585-norm	all	inm-cm4	4.5	2085	-6	2479
i4585-norm	all	inm-cm4	4.5	2085	-5	4054
i4585-norm	all	inm-cm4	4.5	2085	-4	5216
i4585-norm	all	inm-cm4	4.5	2085	-3	9913
i4585-norm	all	inm-cm4	4.5	2085	-2	11437
i4585-norm	all	inm-cm4	4.5	2085	-1	15619
i4585-norm	all	inm-cm4	4.5	2085	1	7637
i4585-norm	all	inm-cm4	4.5	2085	2	4009
i4585-norm	all	inm-cm4	4.5	2085	3	3562
i4585-norm	all	inm-cm4	4.5	2085	4	4363
i4585-norm	all	inm-cm4	4.5	2085	5	2507
i4585-norm	all	inm-cm4	4.5	2085	6	1382
i4585-norm	all	inm-cm4	4.5	2085	7	379
i4585-norm	all	inm-cm4	4.5	2085	8	62
i4585-norm	all	inm-cm4	4.5	2085	9	10
i4585-norm	all	inm-cm4	4.5	2085	10	0
i4585-norm	central	inm-cm4	4.5	2085	-10	0
i4585-norm	north	inm-cm4	4.5	2085	-10	0
i4585-norm	south	inm-cm4	4.5	2085	-9	0
i4585-norm	south	inm-cm4	4.5	2085	-8	0
i4585-norm	south	inm-cm4	4.5	2085	-7	2
i4585-norm	south	inm-cm4	4.5	2085	-6	5
i4585-norm	south	inm-cm4	4.5	2085	-5	20
i4585-norm	south	inm-cm4	4.5	2085	-4	333
i4585-norm	south	inm-cm4	4.5	2085	-3	1335
i4585-norm	south	inm-cm4	4.5	2085	-2	1985
i4585-norm	south	inm-cm4	4.5	2085	-1	3645
i4585-norm	south	inm-cm4	4.5	2085	1	1127
i4585-norm	south	inm-cm4	4.5	2085	2	240
i4585-norm	south	inm-cm4	4.5	2085	3	44
i4585-norm	south	inm-cm4	4.5	2085	4	0
i4585-norm	south	inm-cm4	4.5	2085	5	0
i4585-norm	south	inm-cm4	4.5	2085	6	0
i4585-norm	south	inm-cm4	4.5	2085	7	0
i4585-norm	south	inm-cm4	4.5	2085	8	0
i4585-norm	south	inm-cm4	4.5	2085	9	0
i4585-norm	south	inm-cm4	4.5	2085	10	0
i4585-norm	central	inm-cm4	4.5	2085	-9	6
i4585-norm	central	inm-cm4	4.5	2085	-8	32
i4585-norm	central	inm-cm4	4.5	2085	-7	300
i4585-norm	central	inm-cm4	4.5	2085	-6	865
i4585-norm	central	inm-cm4	4.5	2085	-5	1595
i4585-norm	central	inm-cm4	4.5	2085	-4	2177
i4585-norm	central	inm-cm4	4.5	2085	-3	3283
i4585-norm	central	inm-cm4	4.5	2085	-2	3629
i4585-norm	central	inm-cm4	4.5	2085	-1	3980
i4585-norm	central	inm-cm4	4.5	2085	1	1644
i4585-norm	central	inm-cm4	4.5	2085	2	1082
i4585-norm	central	inm-cm4	4.5	2085	3	866
i4585-norm	central	inm-cm4	4.5	2085	4	891
i4585-norm	central	inm-cm4	4.5	2085	5	638
i4585-norm	central	inm-cm4	4.5	2085	6	75
i4585-norm	central	inm-cm4	4.5	2085	7	1
i4585-norm	central	inm-cm4	4.5	2085	8	0
i4585-norm	central	inm-cm4	4.5	2085	9	0
i4585-norm	central	inm-cm4	4.5	2085	10	0
i4585-norm	north	inm-cm4	4.5	2085	-9	2
i4585-norm	north	inm-cm4	4.5	2085	-8	105
i4585-norm	north	inm-cm4	4.5	2085	-7	543
i4585-norm	north	inm-cm4	4.5	2085	-6	1605
i4585-norm	north	inm-cm4	4.5	2085	-5	2430
i4585-norm	north	inm-cm4	4.5	2085	-4	2686
i4585-norm	north	inm-cm4	4.5	2085	-3	5244
i4585-norm	north	inm-cm4	4.5	2085	-2	5756
i4585-norm	north	inm-cm4	4.5	2085	-1	7916
i4585-norm	north	inm-cm4	4.5	2085	1	4822
i4585-norm	north	inm-cm4	4.5	2085	2	2663
i4585-norm	north	inm-cm4	4.5	2085	3	2639
i4585-norm	north	inm-cm4	4.5	2085	4	3448
i4585-norm	north	inm-cm4	4.5	2085	5	1853
i4585-norm	north	inm-cm4	4.5	2085	6	1303
i4585-norm	north	inm-cm4	4.5	2085	7	376
i4585-norm	north	inm-cm4	4.5	2085	8	62
i4585-norm	north	inm-cm4	4.5	2085	9	10
i4585-norm	north	inm-cm4	4.5	2085	10	0
i4585-norm	south	inm-cm4	4.5	2085	-10	0
i8555-norm	all	inm-cm4	8.5	2055	-10	0
i8555-norm	all	inm-cm4	8.5	2055	-9	83
i8555-norm	all	inm-cm4	8.5	2055	-8	726
i8555-norm	all	inm-cm4	8.5	2055	-7	1928
i8555-norm	all	inm-cm4	8.5	2055	-6	3495
i8555-norm	all	inm-cm4	8.5	2055	-5	5256
i8555-norm	all	inm-cm4	8.5	2055	-4	6976
i8555-norm	all	inm-cm4	8.5	2055	-3	11450
i8555-norm	all	inm-cm4	8.5	2055	-2	11137
i8555-norm	all	inm-cm4	8.5	2055	-1	14588
i8555-norm	all	inm-cm4	8.5	2055	1	5130
i8555-norm	all	inm-cm4	8.5	2055	2	3473
i8555-norm	all	inm-cm4	8.5	2055	3	3778
i8555-norm	all	inm-cm4	8.5	2055	4	3978
i8555-norm	all	inm-cm4	8.5	2055	5	2777
i8555-norm	all	inm-cm4	8.5	2055	6	1431
i8555-norm	all	inm-cm4	8.5	2055	7	594
i8555-norm	all	inm-cm4	8.5	2055	8	78
i8555-norm	all	inm-cm4	8.5	2055	9	1
i8555-norm	all	inm-cm4	8.5	2055	10	0
i8555-norm	central	inm-cm4	8.5	2055	-10	0
i8555-norm	north	inm-cm4	8.5	2055	-10	0
i8555-norm	south	inm-cm4	8.5	2055	-9	2
i8555-norm	south	inm-cm4	8.5	2055	-8	19
i8555-norm	south	inm-cm4	8.5	2055	-7	60
i8555-norm	south	inm-cm4	8.5	2055	-6	203
i8555-norm	south	inm-cm4	8.5	2055	-5	755
i8555-norm	south	inm-cm4	8.5	2055	-4	1903
i8555-norm	south	inm-cm4	8.5	2055	-3	2882
i8555-norm	south	inm-cm4	8.5	2055	-2	2337
i8555-norm	south	inm-cm4	8.5	2055	-1	2897
i8555-norm	south	inm-cm4	8.5	2055	1	109
i8555-norm	south	inm-cm4	8.5	2055	2	44
i8555-norm	south	inm-cm4	8.5	2055	3	63
i8555-norm	south	inm-cm4	8.5	2055	4	43
i8555-norm	south	inm-cm4	8.5	2055	5	39
i8555-norm	south	inm-cm4	8.5	2055	6	43
i8555-norm	south	inm-cm4	8.5	2055	7	6
i8555-norm	south	inm-cm4	8.5	2055	8	0
i8555-norm	south	inm-cm4	8.5	2055	9	0
i8555-norm	south	inm-cm4	8.5	2055	10	0
i8555-norm	central	inm-cm4	8.5	2055	-9	54
i8555-norm	central	inm-cm4	8.5	2055	-8	333
i8555-norm	central	inm-cm4	8.5	2055	-7	840
i8555-norm	central	inm-cm4	8.5	2055	-6	1436
i8555-norm	central	inm-cm4	8.5	2055	-5	2053
i8555-norm	central	inm-cm4	8.5	2055	-4	2257
i8555-norm	central	inm-cm4	8.5	2055	-3	3200
i8555-norm	central	inm-cm4	8.5	2055	-2	2992
i8555-norm	central	inm-cm4	8.5	2055	-1	3227
i8555-norm	central	inm-cm4	8.5	2055	1	1194
i8555-norm	central	inm-cm4	8.5	2055	2	1036
i8555-norm	central	inm-cm4	8.5	2055	3	960
i8555-norm	central	inm-cm4	8.5	2055	4	894
i8555-norm	central	inm-cm4	8.5	2055	5	1199
i8555-norm	central	inm-cm4	8.5	2055	6	542
i8555-norm	central	inm-cm4	8.5	2055	7	272
i8555-norm	central	inm-cm4	8.5	2055	8	31
i8555-norm	central	inm-cm4	8.5	2055	9	0
i8555-norm	central	inm-cm4	8.5	2055	10	0
i8555-norm	north	inm-cm4	8.5	2055	-9	26
i8555-norm	north	inm-cm4	8.5	2055	-8	374
i8555-norm	north	inm-cm4	8.5	2055	-7	1025
i8555-norm	north	inm-cm4	8.5	2055	-6	1849
i8555-norm	north	inm-cm4	8.5	2055	-5	2431
i8555-norm	north	inm-cm4	8.5	2055	-4	2784
i8555-norm	north	inm-cm4	8.5	2055	-3	5287
i8555-norm	north	inm-cm4	8.5	2055	-2	5749
i8555-norm	north	inm-cm4	8.5	2055	-1	8392
i8555-norm	north	inm-cm4	8.5	2055	1	3804
i8555-norm	north	inm-cm4	8.5	2055	2	2376
i8555-norm	north	inm-cm4	8.5	2055	3	2737
i8555-norm	north	inm-cm4	8.5	2055	4	3018
i8555-norm	north	inm-cm4	8.5	2055	5	1531
i8555-norm	north	inm-cm4	8.5	2055	6	837
i8555-norm	north	inm-cm4	8.5	2055	7	310
i8555-norm	north	inm-cm4	8.5	2055	8	47
i8555-norm	north	inm-cm4	8.5	2055	9	1
i8555-norm	north	inm-cm4	8.5	2055	10	0
i8555-norm	south	inm-cm4	8.5	2055	-10	0
i8585-norm	all	inm-cm4	8.5	2085	-10	124
i8585-norm	all	inm-cm4	8.5	2085	-9	504
i8585-norm	all	inm-cm4	8.5	2085	-8	1302
i8585-norm	all	inm-cm4	8.5	2085	-7	2064
i8585-norm	all	inm-cm4	8.5	2085	-6	3334
i8585-norm	all	inm-cm4	8.5	2085	-5	5377
i8585-norm	all	inm-cm4	8.5	2085	-4	7177
i8585-norm	all	inm-cm4	8.5	2085	-3	9398
i8585-norm	all	inm-cm4	8.5	2085	-2	9248
i8585-norm	all	inm-cm4	8.5	2085	-1	11489
i8585-norm	all	inm-cm4	8.5	2085	1	6756
i8585-norm	all	inm-cm4	8.5	2085	2	4655
i8585-norm	all	inm-cm4	8.5	2085	3	3987
i8585-norm	all	inm-cm4	8.5	2085	4	3587
i8585-norm	all	inm-cm4	8.5	2085	5	3757
i8585-norm	all	inm-cm4	8.5	2085	6	3862
i8585-norm	all	inm-cm4	8.5	2085	7	3754
i8585-norm	all	inm-cm4	8.5	2085	8	3206
i8585-norm	all	inm-cm4	8.5	2085	9	229
i8585-norm	all	inm-cm4	8.5	2085	10	1
i8585-norm	central	inm-cm4	8.5	2085	-10	9
i8585-norm	north	inm-cm4	8.5	2085	-10	0
i8585-norm	south	inm-cm4	8.5	2085	-9	333
i8585-norm	south	inm-cm4	8.5	2085	-8	501
i8585-norm	south	inm-cm4	8.5	2085	-7	551
i8585-norm	south	inm-cm4	8.5	2085	-6	640
i8585-norm	south	inm-cm4	8.5	2085	-5	1608
i8585-norm	south	inm-cm4	8.5	2085	-4	2704
i8585-norm	south	inm-cm4	8.5	2085	-3	2216
i8585-norm	south	inm-cm4	8.5	2085	-2	1542
i8585-norm	south	inm-cm4	8.5	2085	-1	1633
i8585-norm	south	inm-cm4	8.5	2085	1	31
i8585-norm	south	inm-cm4	8.5	2085	2	24
i8585-norm	south	inm-cm4	8.5	2085	3	48
i8585-norm	south	inm-cm4	8.5	2085	4	12
i8585-norm	south	inm-cm4	8.5	2085	5	21
i8585-norm	south	inm-cm4	8.5	2085	6	22
i8585-norm	south	inm-cm4	8.5	2085	7	13
i8585-norm	south	inm-cm4	8.5	2085	8	21
i8585-norm	south	inm-cm4	8.5	2085	9	4
i8585-norm	south	inm-cm4	8.5	2085	10	0
i8585-norm	central	inm-cm4	8.5	2085	-9	169
i8585-norm	central	inm-cm4	8.5	2085	-8	781
i8585-norm	central	inm-cm4	8.5	2085	-7	1197
i8585-norm	central	inm-cm4	8.5	2085	-6	1799
i8585-norm	central	inm-cm4	8.5	2085	-5	2066
i8585-norm	central	inm-cm4	8.5	2085	-4	2327
i8585-norm	central	inm-cm4	8.5	2085	-3	2976
i8585-norm	central	inm-cm4	8.5	2085	-2	2610
i8585-norm	central	inm-cm4	8.5	2085	-1	2835
i8585-norm	central	inm-cm4	8.5	2085	1	625
i8585-norm	central	inm-cm4	8.5	2085	2	786
i8585-norm	central	inm-cm4	8.5	2085	3	547
i8585-norm	central	inm-cm4	8.5	2085	4	465
i8585-norm	central	inm-cm4	8.5	2085	5	993
i8585-norm	central	inm-cm4	8.5	2085	6	1363
i8585-norm	central	inm-cm4	8.5	2085	7	996
i8585-norm	central	inm-cm4	8.5	2085	8	970
i8585-norm	central	inm-cm4	8.5	2085	9	118
i8585-norm	central	inm-cm4	8.5	2085	10	1
i8585-norm	north	inm-cm4	8.5	2085	-9	0
i8585-norm	north	inm-cm4	8.5	2085	-8	18
i8585-norm	north	inm-cm4	8.5	2085	-7	315
i8585-norm	north	inm-cm4	8.5	2085	-6	885
i8585-norm	north	inm-cm4	8.5	2085	-5	1666
i8585-norm	north	inm-cm4	8.5	2085	-4	2102
i8585-norm	north	inm-cm4	8.5	2085	-3	4159
i8585-norm	north	inm-cm4	8.5	2085	-2	5052
i8585-norm	north	inm-cm4	8.5	2085	-1	6963
i8585-norm	north	inm-cm4	8.5	2085	1	6071
i8585-norm	north	inm-cm4	8.5	2085	2	3814
i8585-norm	north	inm-cm4	8.5	2085	3	3375
i8585-norm	north	inm-cm4	8.5	2085	4	3093
i8585-norm	north	inm-cm4	8.5	2085	5	2734
i8585-norm	north	inm-cm4	8.5	2085	6	2456
i8585-norm	north	inm-cm4	8.5	2085	7	2731
i8585-norm	north	inm-cm4	8.5	2085	8	2190
i8585-norm	north	inm-cm4	8.5	2085	9	106
i8585-norm	north	inm-cm4	8.5	2085	10	0
i8585-norm	south	inm-cm4	8.5	2085	-10	114
Lib0	all	gfdl-cm3	4.5	2055	0	8134
Lib0	all	gfdl-cm3	4.5	2085	0	5125
Lib0	all	gfdl-cm3	8.5	2055	0	4226
Lib0	all	gfdl-cm3	8.5	2085	0	2708
Lib0	all	inm-cm4	4.5	2055	0	17336
Lib0	all	inm-cm4	4.5	2085	0	10609
Lib0	all	inm-cm4	8.5	2055	0	6457
Lib0	all	inm-cm4	8.5	2085	0	7173
Lib0	all	mpi-esm-lr	4.5	2055	0	16334
Lib0	all	mpi-esm-lr	4.5	2085	0	9476
Lib0	all	mpi-esm-lr	8.5	2055	0	9313
Lib0	all	mpi-esm-lr	8.5	2085	0	5058
Lib0	south	gfdl-cm3	4.5	2055	0	542
Lib0	south	gfdl-cm3	4.5	2085	0	75
Lib0	south	gfdl-cm3	8.5	2055	0	126
Lib0	south	gfdl-cm3	8.5	2085	0	53
Lib0	south	inm-cm4	4.5	2055	0	3213
Lib0	south	inm-cm4	4.5	2085	0	3433
Lib0	south	inm-cm4	8.5	2055	0	699
Lib0	south	inm-cm4	8.5	2085	0	47
Lib0	south	mpi-esm-lr	4.5	2055	0	1206
Lib0	south	mpi-esm-lr	4.5	2085	0	688
Lib0	south	mpi-esm-lr	8.5	2055	0	439
Lib0	south	mpi-esm-lr	8.5	2085	0	18
Lib0	central	gfdl-cm3	4.5	2055	0	1782
Lib0	central	gfdl-cm3	4.5	2085	0	1122
Lib0	central	gfdl-cm3	8.5	2055	0	2272
Lib0	central	gfdl-cm3	8.5	2085	0	683
Lib0	central	inm-cm4	4.5	2055	0	3783
Lib0	central	inm-cm4	4.5	2085	0	2567
Lib0	central	inm-cm4	8.5	2055	0	1734
Lib0	central	inm-cm4	8.5	2085	0	1235
Lib0	central	mpi-esm-lr	4.5	2055	0	3123
Lib0	central	mpi-esm-lr	4.5	2085	0	2140
Lib0	central	mpi-esm-lr	8.5	2055	0	2272
Lib0	central	mpi-esm-lr	8.5	2085	0	987
Lib0	north	gfdl-cm3	4.5	2055	0	5810
Lib0	north	gfdl-cm3	4.5	2085	0	3928
Lib0	north	gfdl-cm3	8.5	2055	0	3147
Lib0	north	gfdl-cm3	8.5	2085	0	1972
Lib0	north	inm-cm4	4.5	2055	0	10340
Lib0	north	inm-cm4	4.5	2085	0	4609
Lib0	north	inm-cm4	8.5	2055	0	4024
Lib0	north	inm-cm4	8.5	2085	0	5891
Lib0	north	mpi-esm-lr	4.5	2055	0	12005
Lib0	north	mpi-esm-lr	4.5	2085	0	6648
Lib0	north	mpi-esm-lr	8.5	2055	0	6602
Lib0	north	mpi-esm-lr	8.5	2085	0	4053
m4555-norm	all	mpi-esm-lr	4.5	2055	-10	0
m4555-norm	all	mpi-esm-lr	4.5	2055	-9	6
m4555-norm	all	mpi-esm-lr	4.5	2055	-8	27
m4555-norm	all	mpi-esm-lr	4.5	2055	-7	164
m4555-norm	all	mpi-esm-lr	4.5	2055	-6	737
m4555-norm	all	mpi-esm-lr	4.5	2055	-5	2291
m4555-norm	all	mpi-esm-lr	4.5	2055	-4	5165
m4555-norm	all	mpi-esm-lr	4.5	2055	-3	8621
m4555-norm	all	mpi-esm-lr	4.5	2055	-2	12495
m4555-norm	all	mpi-esm-lr	4.5	2055	-1	16854
m4555-norm	all	mpi-esm-lr	4.5	2055	1	8131
m4555-norm	all	mpi-esm-lr	4.5	2055	2	4232
m4555-norm	all	mpi-esm-lr	4.5	2055	3	2556
m4555-norm	all	mpi-esm-lr	4.5	2055	4	1550
m4555-norm	all	mpi-esm-lr	4.5	2055	5	847
m4555-norm	all	mpi-esm-lr	4.5	2055	6	109
m4555-norm	all	mpi-esm-lr	4.5	2055	7	7
m4555-norm	all	mpi-esm-lr	4.5	2055	8	0
m4555-norm	all	mpi-esm-lr	4.5	2055	9	0
m4555-norm	all	mpi-esm-lr	4.5	2055	10	0
m4555-norm	central	mpi-esm-lr	4.5	2055	-10	0
m4555-norm	north	mpi-esm-lr	4.5	2055	-10	0
m4555-norm	south	mpi-esm-lr	4.5	2055	-9	1
m4555-norm	south	mpi-esm-lr	4.5	2055	-8	17
m4555-norm	south	mpi-esm-lr	4.5	2055	-7	50
m4555-norm	south	mpi-esm-lr	4.5	2055	-6	187
m4555-norm	south	mpi-esm-lr	4.5	2055	-5	686
m4555-norm	south	mpi-esm-lr	4.5	2055	-4	1900
m4555-norm	south	mpi-esm-lr	4.5	2055	-3	2704
m4555-norm	south	mpi-esm-lr	4.5	2055	-2	2481
m4555-norm	south	mpi-esm-lr	4.5	2055	-1	2562
m4555-norm	south	mpi-esm-lr	4.5	2055	1	60
m4555-norm	south	mpi-esm-lr	4.5	2055	2	92
m4555-norm	south	mpi-esm-lr	4.5	2055	3	62
m4555-norm	south	mpi-esm-lr	4.5	2055	4	49
m4555-norm	south	mpi-esm-lr	4.5	2055	5	24
m4555-norm	south	mpi-esm-lr	4.5	2055	6	12
m4555-norm	south	mpi-esm-lr	4.5	2055	7	6
m4555-norm	south	mpi-esm-lr	4.5	2055	8	0
m4555-norm	south	mpi-esm-lr	4.5	2055	9	0
m4555-norm	south	mpi-esm-lr	4.5	2055	10	0
m4555-norm	central	mpi-esm-lr	4.5	2055	-9	5
m4555-norm	central	mpi-esm-lr	4.5	2055	-8	10
m4555-norm	central	mpi-esm-lr	4.5	2055	-7	76
m4555-norm	central	mpi-esm-lr	4.5	2055	-6	425
m4555-norm	central	mpi-esm-lr	4.5	2055	-5	1126
m4555-norm	central	mpi-esm-lr	4.5	2055	-4	1998
m4555-norm	central	mpi-esm-lr	4.5	2055	-3	3214
m4555-norm	central	mpi-esm-lr	4.5	2055	-2	3946
m4555-norm	central	mpi-esm-lr	4.5	2055	-1	4302
m4555-norm	central	mpi-esm-lr	4.5	2055	1	1661
m4555-norm	central	mpi-esm-lr	4.5	2055	2	1336
m4555-norm	central	mpi-esm-lr	4.5	2055	3	944
m4555-norm	central	mpi-esm-lr	4.5	2055	4	815
m4555-norm	central	mpi-esm-lr	4.5	2055	5	539
m4555-norm	central	mpi-esm-lr	4.5	2055	6	70
m4555-norm	central	mpi-esm-lr	4.5	2055	7	1
m4555-norm	central	mpi-esm-lr	4.5	2055	8	0
m4555-norm	central	mpi-esm-lr	4.5	2055	9	0
m4555-norm	central	mpi-esm-lr	4.5	2055	10	0
m4555-norm	north	mpi-esm-lr	4.5	2055	-9	0
m4555-norm	north	mpi-esm-lr	4.5	2055	-8	0
m4555-norm	north	mpi-esm-lr	4.5	2055	-7	38
m4555-norm	north	mpi-esm-lr	4.5	2055	-6	121
m4555-norm	north	mpi-esm-lr	4.5	2055	-5	473
m4555-norm	north	mpi-esm-lr	4.5	2055	-4	1248
m4555-norm	north	mpi-esm-lr	4.5	2055	-3	2665
m4555-norm	north	mpi-esm-lr	4.5	2055	-2	6010
m4555-norm	north	mpi-esm-lr	4.5	2055	-1	9892
m4555-norm	north	mpi-esm-lr	4.5	2055	1	6383
m4555-norm	north	mpi-esm-lr	4.5	2055	2	2787
m4555-norm	north	mpi-esm-lr	4.5	2055	3	1537
m4555-norm	north	mpi-esm-lr	4.5	2055	4	682
m4555-norm	north	mpi-esm-lr	4.5	2055	5	275
m4555-norm	north	mpi-esm-lr	4.5	2055	6	27
m4555-norm	north	mpi-esm-lr	4.5	2055	7	0
m4555-norm	north	mpi-esm-lr	4.5	2055	8	0
m4555-norm	north	mpi-esm-lr	4.5	2055	9	0
m4555-norm	north	mpi-esm-lr	4.5	2055	10	0
m4555-norm	south	mpi-esm-lr	4.5	2055	-10	0
m4585-norm	all	mpi-esm-lr	4.5	2085	-10	1
m4585-norm	all	mpi-esm-lr	4.5	2085	-9	30
m4585-norm	all	mpi-esm-lr	4.5	2085	-8	210
m4585-norm	all	mpi-esm-lr	4.5	2085	-7	1108
m4585-norm	all	mpi-esm-lr	4.5	2085	-6	2440
m4585-norm	all	mpi-esm-lr	4.5	2085	-5	4504
m4585-norm	all	mpi-esm-lr	4.5	2085	-4	7023
m4585-norm	all	mpi-esm-lr	4.5	2085	-3	10717
m4585-norm	all	mpi-esm-lr	4.5	2085	-2	12511
m4585-norm	all	mpi-esm-lr	4.5	2085	-1	15630
m4585-norm	all	mpi-esm-lr	4.5	2085	1	6183
m4585-norm	all	mpi-esm-lr	4.5	2085	2	3465
m4585-norm	all	mpi-esm-lr	4.5	2085	3	3054
m4585-norm	all	mpi-esm-lr	4.5	2085	4	1827
m4585-norm	all	mpi-esm-lr	4.5	2085	5	1356
m4585-norm	all	mpi-esm-lr	4.5	2085	6	541
m4585-norm	all	mpi-esm-lr	4.5	2085	7	173
m4585-norm	all	mpi-esm-lr	4.5	2085	8	9
m4585-norm	all	mpi-esm-lr	4.5	2085	9	0
m4585-norm	all	mpi-esm-lr	4.5	2085	10	0
m4585-norm	central	mpi-esm-lr	4.5	2085	-10	0
m4585-norm	north	mpi-esm-lr	4.5	2085	-10	0
m4585-norm	south	mpi-esm-lr	4.5	2085	-9	6
m4585-norm	south	mpi-esm-lr	4.5	2085	-8	22
m4585-norm	south	mpi-esm-lr	4.5	2085	-7	116
m4585-norm	south	mpi-esm-lr	4.5	2085	-6	281
m4585-norm	south	mpi-esm-lr	4.5	2085	-5	1069
m4585-norm	south	mpi-esm-lr	4.5	2085	-4	2194
m4585-norm	south	mpi-esm-lr	4.5	2085	-3	3038
m4585-norm	south	mpi-esm-lr	4.5	2085	-2	2205
m4585-norm	south	mpi-esm-lr	4.5	2085	-1	2193
m4585-norm	south	mpi-esm-lr	4.5	2085	1	66
m4585-norm	south	mpi-esm-lr	4.5	2085	2	30
m4585-norm	south	mpi-esm-lr	4.5	2085	3	63
m4585-norm	south	mpi-esm-lr	4.5	2085	4	44
m4585-norm	south	mpi-esm-lr	4.5	2085	5	41
m4585-norm	south	mpi-esm-lr	4.5	2085	6	26
m4585-norm	south	mpi-esm-lr	4.5	2085	7	12
m4585-norm	south	mpi-esm-lr	4.5	2085	8	0
m4585-norm	south	mpi-esm-lr	4.5	2085	9	0
m4585-norm	south	mpi-esm-lr	4.5	2085	10	0
m4585-norm	central	mpi-esm-lr	4.5	2085	-9	16
m4585-norm	central	mpi-esm-lr	4.5	2085	-8	84
m4585-norm	central	mpi-esm-lr	4.5	2085	-7	461
m4585-norm	central	mpi-esm-lr	4.5	2085	-6	1103
m4585-norm	central	mpi-esm-lr	4.5	2085	-5	1742
m4585-norm	central	mpi-esm-lr	4.5	2085	-4	2205
m4585-norm	central	mpi-esm-lr	4.5	2085	-3	3313
m4585-norm	central	mpi-esm-lr	4.5	2085	-2	3476
m4585-norm	central	mpi-esm-lr	4.5	2085	-1	3623
m4585-norm	central	mpi-esm-lr	4.5	2085	1	1609
m4585-norm	central	mpi-esm-lr	4.5	2085	2	1073
m4585-norm	central	mpi-esm-lr	4.5	2085	3	878
m4585-norm	central	mpi-esm-lr	4.5	2085	4	813
m4585-norm	central	mpi-esm-lr	4.5	2085	5	878
m4585-norm	central	mpi-esm-lr	4.5	2085	6	412
m4585-norm	central	mpi-esm-lr	4.5	2085	7	153
m4585-norm	central	mpi-esm-lr	4.5	2085	8	9
m4585-norm	central	mpi-esm-lr	4.5	2085	9	0
m4585-norm	central	mpi-esm-lr	4.5	2085	10	0
m4585-norm	north	mpi-esm-lr	4.5	2085	-9	8
m4585-norm	north	mpi-esm-lr	4.5	2085	-8	103
m4585-norm	north	mpi-esm-lr	4.5	2085	-7	529
m4585-norm	north	mpi-esm-lr	4.5	2085	-6	1052
m4585-norm	north	mpi-esm-lr	4.5	2085	-5	1678
m4585-norm	north	mpi-esm-lr	4.5	2085	-4	2595
m4585-norm	north	mpi-esm-lr	4.5	2085	-3	4310
m4585-norm	north	mpi-esm-lr	4.5	2085	-2	6755
m4585-norm	north	mpi-esm-lr	4.5	2085	-1	9724
m4585-norm	north	mpi-esm-lr	4.5	2085	1	4482
m4585-norm	north	mpi-esm-lr	4.5	2085	2	2351
m4585-norm	north	mpi-esm-lr	4.5	2085	3	2096
m4585-norm	north	mpi-esm-lr	4.5	2085	4	966
m4585-norm	north	mpi-esm-lr	4.5	2085	5	426
m4585-norm	north	mpi-esm-lr	4.5	2085	6	101
m4585-norm	north	mpi-esm-lr	4.5	2085	7	7
m4585-norm	north	mpi-esm-lr	4.5	2085	8	0
m4585-norm	north	mpi-esm-lr	4.5	2085	9	0
m4585-norm	north	mpi-esm-lr	4.5	2085	10	0
m4585-norm	south	mpi-esm-lr	4.5	2085	-10	1
m8555-norm	all	mpi-esm-lr	8.5	2055	-10	7
m8555-norm	all	mpi-esm-lr	8.5	2055	-9	49
m8555-norm	all	mpi-esm-lr	8.5	2055	-8	270
m8555-norm	all	mpi-esm-lr	8.5	2055	-7	1226
m8555-norm	all	mpi-esm-lr	8.5	2055	-6	2788
m8555-norm	all	mpi-esm-lr	8.5	2055	-5	5010
m8555-norm	all	mpi-esm-lr	8.5	2055	-4	7272
m8555-norm	all	mpi-esm-lr	8.5	2055	-3	10564
m8555-norm	all	mpi-esm-lr	8.5	2055	-2	11637
m8555-norm	all	mpi-esm-lr	8.5	2055	-1	14834
m8555-norm	all	mpi-esm-lr	8.5	2055	1	6294
m8555-norm	all	mpi-esm-lr	8.5	2055	2	3888
m8555-norm	all	mpi-esm-lr	8.5	2055	3	3153
m8555-norm	all	mpi-esm-lr	8.5	2055	4	2353
m8555-norm	all	mpi-esm-lr	8.5	2055	5	1422
m8555-norm	all	mpi-esm-lr	8.5	2055	6	523
m8555-norm	all	mpi-esm-lr	8.5	2055	7	100
m8555-norm	all	mpi-esm-lr	8.5	2055	8	1
m8555-norm	all	mpi-esm-lr	8.5	2055	9	0
m8555-norm	all	mpi-esm-lr	8.5	2055	10	0
m8555-norm	central	mpi-esm-lr	8.5	2055	-10	0
m8555-norm	north	mpi-esm-lr	8.5	2055	-10	0
m8555-norm	south	mpi-esm-lr	8.5	2055	-9	21
m8555-norm	south	mpi-esm-lr	8.5	2055	-8	100
m8555-norm	south	mpi-esm-lr	8.5	2055	-7	270
m8555-norm	south	mpi-esm-lr	8.5	2055	-6	562
m8555-norm	south	mpi-esm-lr	8.5	2055	-5	1427
m8555-norm	south	mpi-esm-lr	8.5	2055	-4	2392
m8555-norm	south	mpi-esm-lr	8.5	2055	-3	2865
m8555-norm	south	mpi-esm-lr	8.5	2055	-2	1855
m8555-norm	south	mpi-esm-lr	8.5	2055	-1	1913
m8555-norm	south	mpi-esm-lr	8.5	2055	1	43
m8555-norm	south	mpi-esm-lr	8.5	2055	2	33
m8555-norm	south	mpi-esm-lr	8.5	2055	3	54
m8555-norm	south	mpi-esm-lr	8.5	2055	4	32
m8555-norm	south	mpi-esm-lr	8.5	2055	5	35
m8555-norm	south	mpi-esm-lr	8.5	2055	6	27
m8555-norm	south	mpi-esm-lr	8.5	2055	7	15
m8555-norm	south	mpi-esm-lr	8.5	2055	8	0
m8555-norm	south	mpi-esm-lr	8.5	2055	9	0
m8555-norm	south	mpi-esm-lr	8.5	2055	10	0
m8555-norm	central	mpi-esm-lr	8.5	2055	-9	18
m8555-norm	central	mpi-esm-lr	8.5	2055	-8	68
m8555-norm	central	mpi-esm-lr	8.5	2055	-7	425
m8555-norm	central	mpi-esm-lr	8.5	2055	-6	1215
m8555-norm	central	mpi-esm-lr	8.5	2055	-5	1772
m8555-norm	central	mpi-esm-lr	8.5	2055	-4	2270
m8555-norm	central	mpi-esm-lr	8.5	2055	-3	3319
m8555-norm	central	mpi-esm-lr	8.5	2055	-2	3452
m8555-norm	central	mpi-esm-lr	8.5	2055	-1	3730
m8555-norm	central	mpi-esm-lr	8.5	2055	1	1503
m8555-norm	central	mpi-esm-lr	8.5	2055	2	1041
m8555-norm	central	mpi-esm-lr	8.5	2055	3	872
m8555-norm	central	mpi-esm-lr	8.5	2055	4	773
m8555-norm	central	mpi-esm-lr	8.5	2055	5	668
m8555-norm	central	mpi-esm-lr	8.5	2055	6	221
m8555-norm	central	mpi-esm-lr	8.5	2055	7	35
m8555-norm	central	mpi-esm-lr	8.5	2055	8	0
m8555-norm	central	mpi-esm-lr	8.5	2055	9	0
m8555-norm	central	mpi-esm-lr	8.5	2055	10	0
m8555-norm	north	mpi-esm-lr	8.5	2055	-9	9
m8555-norm	north	mpi-esm-lr	8.5	2055	-8	102
m8555-norm	north	mpi-esm-lr	8.5	2055	-7	530
m8555-norm	north	mpi-esm-lr	8.5	2055	-6	1006
m8555-norm	north	mpi-esm-lr	8.5	2055	-5	1784
m8555-norm	north	mpi-esm-lr	8.5	2055	-4	2580
m8555-norm	north	mpi-esm-lr	8.5	2055	-3	4327
m8555-norm	north	mpi-esm-lr	8.5	2055	-2	6262
m8555-norm	north	mpi-esm-lr	8.5	2055	-1	9102
m8555-norm	north	mpi-esm-lr	8.5	2055	1	4722
m8555-norm	north	mpi-esm-lr	8.5	2055	2	2800
m8555-norm	north	mpi-esm-lr	8.5	2055	3	2206
m8555-norm	north	mpi-esm-lr	8.5	2055	4	1543
m8555-norm	north	mpi-esm-lr	8.5	2055	5	710
m8555-norm	north	mpi-esm-lr	8.5	2055	6	272
m8555-norm	north	mpi-esm-lr	8.5	2055	7	50
m8555-norm	north	mpi-esm-lr	8.5	2055	8	1
m8555-norm	north	mpi-esm-lr	8.5	2055	9	0
m8555-norm	north	mpi-esm-lr	8.5	2055	10	0
m8555-norm	south	mpi-esm-lr	8.5	2055	-10	7
m8585-norm	all	mpi-esm-lr	8.5	2085	-10	472
m8585-norm	all	mpi-esm-lr	8.5	2085	-9	1368
m8585-norm	all	mpi-esm-lr	8.5	2085	-8	2902
m8585-norm	all	mpi-esm-lr	8.5	2085	-7	4400
m8585-norm	all	mpi-esm-lr	8.5	2085	-6	4979
m8585-norm	all	mpi-esm-lr	8.5	2085	-5	6639
m8585-norm	all	mpi-esm-lr	8.5	2085	-4	7514
m8585-norm	all	mpi-esm-lr	8.5	2085	-3	10282
m8585-norm	all	mpi-esm-lr	8.5	2085	-2	8729
m8585-norm	all	mpi-esm-lr	8.5	2085	-1	11475
m8585-norm	all	mpi-esm-lr	8.5	2085	1	4498
m8585-norm	all	mpi-esm-lr	8.5	2085	2	3633
m8585-norm	all	mpi-esm-lr	8.5	2085	3	3394
m8585-norm	all	mpi-esm-lr	8.5	2085	4	2749
m8585-norm	all	mpi-esm-lr	8.5	2085	5	2647
m8585-norm	all	mpi-esm-lr	8.5	2085	6	1316
m8585-norm	all	mpi-esm-lr	8.5	2085	7	1085
m8585-norm	all	mpi-esm-lr	8.5	2085	8	627
m8585-norm	all	mpi-esm-lr	8.5	2085	9	2
m8585-norm	all	mpi-esm-lr	8.5	2085	10	0
m8585-norm	central	mpi-esm-lr	8.5	2085	-10	82
m8585-norm	north	mpi-esm-lr	8.5	2085	-10	0
m8585-norm	south	mpi-esm-lr	8.5	2085	-9	681
m8585-norm	south	mpi-esm-lr	8.5	2085	-8	892
m8585-norm	south	mpi-esm-lr	8.5	2085	-7	1104
m8585-norm	south	mpi-esm-lr	8.5	2085	-6	983
m8585-norm	south	mpi-esm-lr	8.5	2085	-5	1952
m8585-norm	south	mpi-esm-lr	8.5	2085	-4	1964
m8585-norm	south	mpi-esm-lr	8.5	2085	-3	1779
m8585-norm	south	mpi-esm-lr	8.5	2085	-2	1015
m8585-norm	south	mpi-esm-lr	8.5	2085	-1	1203
m8585-norm	south	mpi-esm-lr	8.5	2085	1	9
m8585-norm	south	mpi-esm-lr	8.5	2085	2	13
m8585-norm	south	mpi-esm-lr	8.5	2085	3	7
m8585-norm	south	mpi-esm-lr	8.5	2085	4	27
m8585-norm	south	mpi-esm-lr	8.5	2085	5	26
m8585-norm	south	mpi-esm-lr	8.5	2085	6	14
m8585-norm	south	mpi-esm-lr	8.5	2085	7	7
m8585-norm	south	mpi-esm-lr	8.5	2085	8	1
m8585-norm	south	mpi-esm-lr	8.5	2085	9	0
m8585-norm	south	mpi-esm-lr	8.5	2085	10	0
m8585-norm	central	mpi-esm-lr	8.5	2085	-9	559
m8585-norm	central	mpi-esm-lr	8.5	2085	-8	1268
m8585-norm	central	mpi-esm-lr	8.5	2085	-7	1667
m8585-norm	central	mpi-esm-lr	8.5	2085	-6	1711
m8585-norm	central	mpi-esm-lr	8.5	2085	-5	2279
m8585-norm	central	mpi-esm-lr	8.5	2085	-4	2393
m8585-norm	central	mpi-esm-lr	8.5	2085	-3	2667
m8585-norm	central	mpi-esm-lr	8.5	2085	-2	2294
m8585-norm	central	mpi-esm-lr	8.5	2085	-1	2583
m8585-norm	central	mpi-esm-lr	8.5	2085	1	879
m8585-norm	central	mpi-esm-lr	8.5	2085	2	721
m8585-norm	central	mpi-esm-lr	8.5	2085	3	553
m8585-norm	central	mpi-esm-lr	8.5	2085	4	777
m8585-norm	central	mpi-esm-lr	8.5	2085	5	1269
m8585-norm	central	mpi-esm-lr	8.5	2085	6	799
m8585-norm	central	mpi-esm-lr	8.5	2085	7	727
m8585-norm	central	mpi-esm-lr	8.5	2085	8	577
m8585-norm	central	mpi-esm-lr	8.5	2085	9	2
m8585-norm	central	mpi-esm-lr	8.5	2085	10	0
m8585-norm	north	mpi-esm-lr	8.5	2085	-9	124
m8585-norm	north	mpi-esm-lr	8.5	2085	-8	734
m8585-norm	north	mpi-esm-lr	8.5	2085	-7	1613
m8585-norm	north	mpi-esm-lr	8.5	2085	-6	2260
m8585-norm	north	mpi-esm-lr	8.5	2085	-5	2362
m8585-norm	north	mpi-esm-lr	8.5	2085	-4	3117
m8585-norm	north	mpi-esm-lr	8.5	2085	-3	5770
m8585-norm	north	mpi-esm-lr	8.5	2085	-2	5368
m8585-norm	north	mpi-esm-lr	8.5	2085	-1	7645
m8585-norm	north	mpi-esm-lr	8.5	2085	1	3595
m8585-norm	north	mpi-esm-lr	8.5	2085	2	2890
m8585-norm	north	mpi-esm-lr	8.5	2085	3	2813
m8585-norm	north	mpi-esm-lr	8.5	2085	4	1932
m8585-norm	north	mpi-esm-lr	8.5	2085	5	1346
m8585-norm	north	mpi-esm-lr	8.5	2085	6	499
m8585-norm	north	mpi-esm-lr	8.5	2085	7	347
m8585-norm	north	mpi-esm-lr	8.5	2085	8	41
m8585-norm	north	mpi-esm-lr	8.5	2085	9	0
m8585-norm	north	mpi-esm-lr	8.5	2085	10	0
m8585-norm	south	mpi-esm-lr	8.5	2085	-10	388
