# Supplementary material for: Stacked distribution models predict climate-driven loss of variation in leaf phenology at continental scales
Source: Commun Biol. 2022 Nov 10;5:1213. doi: 10.1038/s42003-022-04131-z (PMC9649771; doi:10.1038/s42003-022-04131-z)
Supplement: Supplementary file 5 — Supplementary Data 3 [file 42003_2022_4131_MOESM5_ESM.csv]

scenario	provenance	gcm	year	rcp	avgrich	avgsim
p1_g4555	south	gfdl-cm3	2055	4.5	4.041278785	0.130697925
p1_g4585	south	gfdl-cm3	2085	4.5	3.170016295	0.163437745
p1_g8555	south	gfdl-cm3	2055	8.5	3.499248873	0.151833902
p1_g8585	south	gfdl-cm3	2085	8.5	2.089116143	0.092731921
p1_i4555	south	inm-cm4	2055	4.5	4.84883497	0.17433381
p1_i4585	south	inm-cm4	2085	4.5	4.893254748	0.21778152
p1_i8555	south	inm-cm4	2055	8.5	4.41725	0.189009524
p1_i8585	south	inm-cm4	2085	8.5	3.973470261	0.159793793
p1_m4555	south	mpi-esm-lr	2055	4.5	4.653343681	0.175957493
p1_m4585	south	mpi-esm-lr	2085	4.5	4.539673527	0.161050559
p1_m8555	south	mpi-esm-lr	2055	8.5	4.458238173	0.162130428
p1_m8585	south	mpi-esm-lr	2085	8.5	3.411961722	0.14557872
p1_norm	south	norm	current	current	5.251727625	0.17721752
p2_g4555	central	gfdl-cm3	2055	4.5	5.182271659	0.292629846
p2_g4585	central	gfdl-cm3	2085	4.5	5.299423556	0.192802243
p2_g8555	central	gfdl-cm3	2055	8.5	5.324005153	0.181572243
p2_g8585	central	gfdl-cm3	2085	8.5	5.700212783	0.107099794
p2_i4555	central	inm-cm4	2055	4.5	4.961291669	0.302420948
p2_i4585	central	inm-cm4	2085	4.5	4.853966994	0.273955084
p2_i8555	central	inm-cm4	2055	8.5	5.049679976	0.251657015
p2_i8585	central	inm-cm4	2085	8.5	5.801914823	0.153969957
p2_m4555	central	mpi-esm-lr	2055	4.5	4.98655608	0.352832439
p2_m4585	central	mpi-esm-lr	2085	4.5	4.952669487	0.259745654
p2_m8555	central	mpi-esm-lr	2055	8.5	4.908587093	0.284799703
p2_m8585	central	mpi-esm-lr	2085	8.5	5.495656812	0.204920375
p2_norm	central	norm	current	current	5.22363688	0.434379057
p3_g4555	north	gfdl-cm3	2055	4.5	4.042839657	0.262041368
p3_g4585	north	gfdl-cm3	2085	4.5	4.064522364	0.227522749
p3_g8555	north	gfdl-cm3	2055	8.5	3.564617691	0.219823456
p3_g8585	north	gfdl-cm3	2085	8.5	2.709540995	0.237237389
p3_i4555	north	inm-cm4	2055	4.5	4.573190001	0.333910803
p3_i4585	north	inm-cm4	2085	4.5	4.637111705	0.308332179
p3_i8555	north	inm-cm4	2055	8.5	4.667777484	0.276322258
p3_i8585	north	inm-cm4	2085	8.5	5.27093218	0.347865139
p3_m4555	north	mpi-esm-lr	2055	4.5	4.432819748	0.359160513
p3_m4585	north	mpi-esm-lr	2085	4.5	4.424547284	0.313578779
p3_m8555	north	mpi-esm-lr	2055	8.5	4.499081581	0.324284153
p3_m8585	north	mpi-esm-lr	2085	8.5	4.341126238	0.248551538
p3_norm	north	norm	current	current	4.365732225	0.425627166
