# Supplementary material for: Stacked distribution models predict climate-driven loss of variation in leaf phenology at continental scales
Source: Commun Biol. 2022 Nov 10;5:1213. doi: 10.1038/s42003-022-04131-z (PMC9649771; doi:10.1038/s42003-022-04131-z)
Supplement: Supplementary file 6 — Supplementary Data 4 [file 42003_2022_4131_MOESM6_ESM.csv]

provenance	decile	rcp	time	avg_x_gcm
south	one	norm	norm	66.25653127
south	one	4.5	2055	44.27089902
south	one	4.5	2085	31.61268911
south	one	8.5	2055	32.7974426
south	one	8.5	2085	18.87781421
south	ten	norm	norm	18.04314849
south	ten	4.5	2055	6.539423253
south	ten	4.5	2085	5.383926839
south	ten	8.5	2055	3.283621909
south	ten	8.5	2085	1.227988814
central	one	norm	norm	29.83718289
central	one	4.5	2055	29.53471004
central	one	4.5	2085	28.63240063
central	one	8.5	2055	27.73062756
central	one	8.5	2085	35.78031171
central	ten	norm	norm	28.51666036
central	ten	4.5	2055	16.39189884
central	ten	4.5	2085	12.86725366
central	ten	8.5	2055	11.97227719
central	ten	8.5	2085	10.19581163
north	one	norm	norm	6.558261595
north	one	4.5	2055	7.537917806
north	one	4.5	2085	10.43248147
north	one	8.5	2055	10.54411016
north	one	8.5	2085	10.9380444
north	ten	norm	norm	24.01834547
north	ten	4.5	2055	18.50190408
north	ten	4.5	2085	14.93055493
north	ten	8.5	2055	13.99535765
north	ten	8.5	2085	14.60056377
