# Supplementary material for: Stacked distribution models predict climate-driven loss of variation in leaf phenology at continental scales
Source: Commun Biol. 2022 Nov 10;5:1213. doi: 10.1038/s42003-022-04131-z (PMC9649771; doi:10.1038/s42003-022-04131-z)
Supplement: Supplementary file 7 — Supplementary Data 5 [file 42003_2022_4131_MOESM7_ESM.csv]

Decile	Training AUC	Test AUC	AUC Standard Deviation	cmd contribution	ppt_wt contribution	rh contribution	strmord contribution	td contribution
1	0.8642	0.7968	0.0897	0.642	10.8931	24.0202	46.6635	17.7811
2	0.9185	0.8747	0.0555	7.0686	36.2825	22.5681	32.6266	1.4543
3	0.9026	0.845	0.0706	17.8847	30.3332	9.1101	40.2195	2.4525
4	0.9179	0.8838	0.0495	20.5833	22.6513	0.2763	51.7792	4.7099
5	0.8852	0.8119	0.0667	19.3225	14.5249	1.9541	51.5534	12.6451
6	0.9048	0.8484	0.0498	30.7967	20.5817	7.3654	29.9514	11.3049
7	0.8961	0.8308	0.0501	29.2047	9.2379	6.8754	39.0669	15.6151
8	0.9306	0.8855	0.0423	20.7753	11.0648	9.9261	52.4561	5.7776
9	0.8955	0.8561	0.0517	33.461	2.4102	1.7466	40.0924	22.2897
10	0.9266	0.8794	0.0492	26.3594	0.976	0.4876	54.858	17.319
