# Supplementary material for: Stacked distribution models predict climate-driven loss of variation in leaf phenology at continental scales
Source: Commun Biol. 2022 Nov 10;5:1213. doi: 10.1038/s42003-022-04131-z (PMC9649771; doi:10.1038/s42003-022-04131-z)
Supplement: Supplementary file 8 — Supplementary Data 6 [file 42003_2022_4131_MOESM8_ESM.csv]

Average Bud Break day	Longitude	Latitude	Provenance	gcm	rcp	year	cmd	ppt_wt	rh	td	strmord
94	-111.7432	34.990614	south	norm	norm	norm	641	246	47	19.6000004	4
77.5	-111.736392	35.024684	south	norm	norm	norm	669	230	49	20.2999992	4
101	-111.736376	35.024403	south	norm	norm	norm	669	230	49	20.2999992	4
101	-111.736364	35.02485	south	norm	norm	norm	669	230	49	20.2999992	4
95	-111.736333	35.024488	south	norm	norm	norm	669	230	49	20.2999992	4
82	-111.7356	35.025017	south	norm	norm	norm	669	230	49	20.2999992	4
96.333	-111.735475	35.025062	south	norm	norm	norm	669	230	49	20.2999992	4
99	-111.71947	35.061937	south	norm	norm	norm	663	195	47	20.2999992	4
99	-111.719427	35.061757	south	norm	norm	norm	663	195	47	20.2999992	4
93	-111.719207	35.061641	south	norm	norm	norm	663	195	47	20.2999992	4
93	-111.719005	35.061545	south	norm	norm	norm	663	195	47	20.2999992	4
95.5	-111.718857	35.061446	south	norm	norm	norm	663	195	47	20.2999992	4
98	-111.718729	35.060678	south	norm	norm	norm	663	195	47	20.2999992	4
111	-111.718657	35.061271	south	norm	norm	norm	663	195	47	20.2999992	4
77.667	-109.141072	33.593919	south	norm	norm	norm	796	129	43	19.1000004	4
92.333	-109.140529	33.594052	south	norm	norm	norm	796	129	43	19.1000004	4
75	-109.140297	33.594039	south	norm	norm	norm	796	129	43	19.1000004	4
92.333	-109.139803	33.594145	south	norm	norm	norm	796	129	43	19.1000004	4
71	-109.139701	33.594426	south	norm	norm	norm	796	129	43	19.1000004	4
91	-109.139593	33.59489	south	norm	norm	norm	796	129	43	19.1000004	4
89	-109.139566	33.594102	south	norm	norm	norm	796	129	43	19.1000004	4
75.667	-109.139416	33.594501	south	norm	norm	norm	796	129	43	19.1000004	4
71	-109.139415	33.594784	south	norm	norm	norm	796	129	43	19.1000004	4
85	-109.098359	33.627384	south	norm	norm	norm	802	122	42	19.1000004	4
81	-109.098047	33.627563	south	norm	norm	norm	802	122	42	19.1000004	4
84	-109.097852	33.627914	south	norm	norm	norm	802	122	42	19.1000004	4
77	-109.097651	33.628114	south	norm	norm	norm	802	122	42	19.1000004	4
76.333	-109.097528	33.628396	south	norm	norm	norm	802	122	42	19.1000004	4
89.667	-109.097081	33.629435	south	norm	norm	norm	802	122	42	19.1000004	4
77.667	-109.097051	33.629853	south	norm	norm	norm	802	122	42	19.1000004	4
73	-109.096553	33.630158	south	norm	norm	norm	802	122	42	19.1000004	4
81	-109.088461	33.667164	south	norm	norm	norm	822	115	42	19.1000004	4
91	-109.088374	33.667375	south	norm	norm	norm	717	116	45	18.7999992	4
87	-109.088284	33.667495	south	norm	norm	norm	717	116	45	18.7999992	4
83	-109.08791	33.667487	south	norm	norm	norm	717	116	45	18.7999992	4
73	-109.087889	33.667326	south	norm	norm	norm	717	116	45	18.7999992	4
83	-109.087587	33.667733	south	norm	norm	norm	717	116	45	18.7999992	4
87.667	-109.087243	33.668045	south	norm	norm	norm	717	116	45	18.7999992	4
75	-109.086989	33.668408	south	norm	norm	norm	717	116	45	18.7999992	4
79.667	-109.086948	33.668254	south	norm	norm	norm	717	116	45	18.7999992	4
86	-109.086825	33.668624	south	norm	norm	norm	717	116	45	18.7999992	4
84	-109.071645	33.697672	south	norm	norm	norm	781	112	43	19	4
76	-109.071533	33.697367	south	norm	norm	norm	781	112	43	19	4
91	-109.07102	33.75107	south	norm	norm	norm	752	107	43	19	2
80.333	-109.070798	33.697885	south	norm	norm	norm	781	112	43	19	4
95	-109.070598	33.698281	south	norm	norm	norm	781	112	43	19	4
76.333	-109.070498	33.750565	south	norm	norm	norm	752	107	43	19	2
91	-109.070384	33.750448	south	norm	norm	norm	752	107	43	19	2
94.333	-109.070348	33.75044	south	norm	norm	norm	752	107	43	19	2
83	-109.070178	33.69831	south	norm	norm	norm	781	112	43	19	4
97.5	-109.069746	33.749471	south	norm	norm	norm	752	107	43	19	2
87	-109.069734	33.749942	south	norm	norm	norm	752	107	43	19	2
92	-109.069695	33.749075	south	norm	norm	norm	752	107	43	19	2
81	-109.069684	33.698017	south	norm	norm	norm	781	112	43	19	4
94	-109.06953	33.748859	south	norm	norm	norm	752	107	43	19	2
84	-109.069466	33.69804	south	norm	norm	norm	781	112	43	19	4
87	-109.069247	33.748818	south	norm	norm	norm	752	107	43	19	2
98.5	-107.318141	37.016597	south	norm	norm	norm	803	76	45	24	6
99	-107.317661	37.016269	south	norm	norm	norm	803	76	45	24	6
113	-107.317385	37.016425	south	norm	norm	norm	803	76	45	24	6
75.667	-107.31687	37.01636	south	norm	norm	norm	803	76	45	24	6
93	-107.316496	37.016185	south	norm	norm	norm	803	76	45	24	6
101	-107.316025	37.016004	south	norm	norm	norm	793	77	46	24	6
93	-107.315849	37.016062	south	norm	norm	norm	793	77	46	24	6
106	-107.315699	37.01601	south	norm	norm	norm	793	77	46	24	6
105.333	-107.139047	37.048761	south	norm	norm	norm	754	87	44	23.8999996	5
111	-107.138926	37.048735	south	norm	norm	norm	754	87	44	23.8999996	5
103	-107.138809	37.049044	south	norm	norm	norm	754	87	44	23.8999996	5
108	-107.138643	37.049105	south	norm	norm	norm	754	87	44	23.8999996	5
110	-107.13805	37.049551	south	norm	norm	norm	804	79	43	24.1000004	5
101	-107.137971	37.049611	south	norm	norm	norm	804	79	43	24.1000004	5
103	-107.137959	37.049526	south	norm	norm	norm	804	79	43	24.1000004	5
93	-107.05157	37.125725	south	norm	norm	norm	639	116	46	23.2999992	4
114	-107.05083	37.125665	south	norm	norm	norm	639	116	46	23.2999992	4
99	-107.050656	37.125483	south	norm	norm	norm	639	116	46	23.2999992	4
94	-111.7432	34.990614	south	g	4.5	2055	829	267	43	22.7999992	4
77.5	-111.736392	35.024684	south	g	4.5	2055	857	250	45	23.5	4
101	-111.736376	35.024403	south	g	4.5	2055	857	250	45	23.5	4
101	-111.736364	35.02485	south	g	4.5	2055	857	250	45	23.5	4
95	-111.736333	35.024488	south	g	4.5	2055	857	250	45	23.5	4
82	-111.7356	35.025017	south	g	4.5	2055	857	250	45	23.5	4
96.333	-111.735475	35.025062	south	g	4.5	2055	857	250	45	23.5	4
99	-111.71947	35.061937	south	g	4.5	2055	840	213	43	23.5	4
99	-111.719427	35.061757	south	g	4.5	2055	840	213	43	23.5	4
93	-111.719207	35.061641	south	g	4.5	2055	840	213	43	23.5	4
93	-111.719005	35.061545	south	g	4.5	2055	840	213	43	23.5	4
95.5	-111.718857	35.061446	south	g	4.5	2055	840	213	43	23.5	4
98	-111.718729	35.060678	south	g	4.5	2055	840	213	43	23.5	4
111	-111.718657	35.061271	south	g	4.5	2055	840	213	43	23.5	4
77.667	-109.141072	33.593919	south	g	4.5	2055	1016	144	40	21.5	4
92.333	-109.140529	33.594052	south	g	4.5	2055	1016	144	40	21.5	4
75	-109.140297	33.594039	south	g	4.5	2055	1016	144	40	21.5	4
92.333	-109.139803	33.594145	south	g	4.5	2055	1016	144	40	21.5	4
71	-109.139701	33.594426	south	g	4.5	2055	1016	144	40	21.5	4
91	-109.139593	33.59489	south	g	4.5	2055	1016	144	40	21.5	4
89	-109.139566	33.594102	south	g	4.5	2055	1016	144	40	21.5	4
75.667	-109.139416	33.594501	south	g	4.5	2055	1016	144	40	21.5	4
71	-109.139415	33.594784	south	g	4.5	2055	1016	144	40	21.5	4
85	-109.098359	33.627384	south	g	4.5	2055	1024	136	39	21.5	4
81	-109.098047	33.627563	south	g	4.5	2055	1024	136	39	21.5	4
84	-109.097852	33.627914	south	g	4.5	2055	1024	136	39	21.5	4
77	-109.097651	33.628114	south	g	4.5	2055	1024	136	39	21.5	4
76.333	-109.097528	33.628396	south	g	4.5	2055	1024	136	39	21.5	4
89.667	-109.097081	33.629435	south	g	4.5	2055	1024	136	39	21.5	4
77.667	-109.097051	33.629853	south	g	4.5	2055	1024	136	39	21.5	4
73	-109.096553	33.630158	south	g	4.5	2055	1024	136	39	21.5	4
81	-109.088461	33.667164	south	g	4.5	2055	1046	127	38	21.5	4
91	-109.088374	33.667375	south	g	4.5	2055	936	128	42	21.2000008	4
87	-109.088284	33.667495	south	g	4.5	2055	936	128	42	21.2000008	4
83	-109.08791	33.667487	south	g	4.5	2055	936	128	42	21.2000008	4
73	-109.087889	33.667326	south	g	4.5	2055	936	128	42	21.2000008	4
83	-109.087587	33.667733	south	g	4.5	2055	936	128	42	21.2000008	4
87.667	-109.087243	33.668045	south	g	4.5	2055	936	128	42	21.2000008	4
75	-109.086989	33.668408	south	g	4.5	2055	936	128	42	21.2000008	4
79.667	-109.086948	33.668254	south	g	4.5	2055	936	128	42	21.2000008	4
86	-109.086825	33.668624	south	g	4.5	2055	936	128	42	21.2000008	4
84	-109.071645	33.697672	south	g	4.5	2055	1001	123	39	21.3999996	4
76	-109.071533	33.697367	south	g	4.5	2055	1001	123	39	21.3999996	4
91	-109.07102	33.75107	south	g	4.5	2055	971	118	39	21.5	2
80.333	-109.070798	33.697885	south	g	4.5	2055	1001	123	39	21.3999996	4
95	-109.070598	33.698281	south	g	4.5	2055	1001	123	39	21.3999996	4
76.333	-109.070498	33.750565	south	g	4.5	2055	971	118	39	21.5	2
91	-109.070384	33.750448	south	g	4.5	2055	971	118	39	21.5	2
94.333	-109.070348	33.75044	south	g	4.5	2055	971	118	39	21.5	2
83	-109.070178	33.69831	south	g	4.5	2055	1001	123	39	21.3999996	4
97.5	-109.069746	33.749471	south	g	4.5	2055	971	118	39	21.5	2
87	-109.069734	33.749942	south	g	4.5	2055	971	118	39	21.5	2
92	-109.069695	33.749075	south	g	4.5	2055	971	118	39	21.5	2
81	-109.069684	33.698017	south	g	4.5	2055	1001	123	39	21.3999996	4
94	-109.06953	33.748859	south	g	4.5	2055	971	118	39	21.5	2
84	-109.069466	33.69804	south	g	4.5	2055	1001	123	39	21.3999996	4
87	-109.069247	33.748818	south	g	4.5	2055	971	118	39	21.5	2
98.5	-107.318141	37.016597	south	g	4.5	2055	991	90	45	25.8999996	6
99	-107.317661	37.016269	south	g	4.5	2055	991	90	45	25.8999996	6
113	-107.317385	37.016425	south	g	4.5	2055	991	90	45	25.8999996	6
75.667	-107.31687	37.01636	south	g	4.5	2055	991	90	45	25.8999996	6
93	-107.316496	37.016185	south	g	4.5	2055	991	90	45	25.8999996	6
101	-107.316025	37.016004	south	g	4.5	2055	980	90	46	25.8999996	6
93	-107.315849	37.016062	south	g	4.5	2055	980	90	46	25.8999996	6
106	-107.315699	37.01601	south	g	4.5	2055	980	90	46	25.8999996	6
105.333	-107.139047	37.048761	south	g	4.5	2055	940	101	44	25.7000008	5
111	-107.138926	37.048735	south	g	4.5	2055	940	101	44	25.7000008	5
103	-107.138809	37.049044	south	g	4.5	2055	940	101	44	25.7000008	5
108	-107.138643	37.049105	south	g	4.5	2055	940	101	44	25.7000008	5
110	-107.13805	37.049551	south	g	4.5	2055	994	91	43	25.8999996	5
101	-107.137971	37.049611	south	g	4.5	2055	994	91	43	25.8999996	5
103	-107.137959	37.049526	south	g	4.5	2055	994	91	43	25.8999996	5
93	-107.05157	37.125725	south	g	4.5	2055	813	136	46	25	4
114	-107.05083	37.125665	south	g	4.5	2055	813	136	46	25	4
99	-107.050656	37.125483	south	g	4.5	2055	813	136	46	25	4
94	-111.7432	34.990614	south	g	4.5	2085	916	262	42	23.2999992	4
77.5	-111.736392	35.024684	south	g	4.5	2085	944	245	44	24	4
101	-111.736376	35.024403	south	g	4.5	2085	944	245	44	24	4
101	-111.736364	35.02485	south	g	4.5	2085	944	245	44	24	4
95	-111.736333	35.024488	south	g	4.5	2085	944	245	44	24	4
82	-111.7356	35.025017	south	g	4.5	2085	944	245	44	24	4
96.333	-111.735475	35.025062	south	g	4.5	2085	944	245	44	24	4
99	-111.71947	35.061937	south	g	4.5	2085	934	209	42	24.1000004	4
99	-111.719427	35.061757	south	g	4.5	2085	934	209	42	24.1000004	4
93	-111.719207	35.061641	south	g	4.5	2085	934	209	42	24.1000004	4
93	-111.719005	35.061545	south	g	4.5	2085	934	209	42	24.1000004	4
95.5	-111.718857	35.061446	south	g	4.5	2085	934	209	42	24.1000004	4
98	-111.718729	35.060678	south	g	4.5	2085	934	209	42	24.1000004	4
111	-111.718657	35.061271	south	g	4.5	2085	934	209	42	24.1000004	4
77.667	-109.141072	33.593919	south	g	4.5	2085	1127	132	38	22.2000008	4
92.333	-109.140529	33.594052	south	g	4.5	2085	1127	132	38	22.2000008	4
75	-109.140297	33.594039	south	g	4.5	2085	1127	132	38	22.2000008	4
92.333	-109.139803	33.594145	south	g	4.5	2085	1127	132	38	22.2000008	4
71	-109.139701	33.594426	south	g	4.5	2085	1127	132	38	22.2000008	4
91	-109.139593	33.59489	south	g	4.5	2085	1127	132	38	22.2000008	4
89	-109.139566	33.594102	south	g	4.5	2085	1127	132	38	22.2000008	4
75.667	-109.139416	33.594501	south	g	4.5	2085	1127	132	38	22.2000008	4
71	-109.139415	33.594784	south	g	4.5	2085	1127	132	38	22.2000008	4
85	-109.098359	33.627384	south	g	4.5	2085	1134	124	37	22.2000008	4
81	-109.098047	33.627563	south	g	4.5	2085	1134	124	37	22.2000008	4
84	-109.097852	33.627914	south	g	4.5	2085	1134	124	37	22.2000008	4
77	-109.097651	33.628114	south	g	4.5	2085	1134	124	37	22.2000008	4
76.333	-109.097528	33.628396	south	g	4.5	2085	1134	124	37	22.2000008	4
89.667	-109.097081	33.629435	south	g	4.5	2085	1134	124	37	22.2000008	4
77.667	-109.097051	33.629853	south	g	4.5	2085	1134	124	37	22.2000008	4
73	-109.096553	33.630158	south	g	4.5	2085	1134	124	37	22.2000008	4
81	-109.088461	33.667164	south	g	4.5	2085	1152	116	37	22.2000008	4
91	-109.088374	33.667375	south	g	4.5	2085	1048	117	40	21.8999996	4
87	-109.088284	33.667495	south	g	4.5	2085	1048	117	40	21.8999996	4
83	-109.08791	33.667487	south	g	4.5	2085	1048	117	40	21.8999996	4
73	-109.087889	33.667326	south	g	4.5	2085	1048	117	40	21.8999996	4
83	-109.087587	33.667733	south	g	4.5	2085	1048	117	40	21.8999996	4
87.667	-109.087243	33.668045	south	g	4.5	2085	1048	117	40	21.8999996	4
75	-109.086989	33.668408	south	g	4.5	2085	1048	117	40	21.8999996	4
79.667	-109.086948	33.668254	south	g	4.5	2085	1048	117	40	21.8999996	4
86	-109.086825	33.668624	south	g	4.5	2085	1048	117	40	21.8999996	4
84	-109.071645	33.697672	south	g	4.5	2085	1112	113	38	22.1000004	4
76	-109.071533	33.697367	south	g	4.5	2085	1112	113	38	22.1000004	4
91	-109.07102	33.75107	south	g	4.5	2085	1083	108	38	22.2000008	2
80.333	-109.070798	33.697885	south	g	4.5	2085	1112	113	38	22.1000004	4
95	-109.070598	33.698281	south	g	4.5	2085	1112	113	38	22.1000004	4
76.333	-109.070498	33.750565	south	g	4.5	2085	1083	108	38	22.2000008	2
91	-109.070384	33.750448	south	g	4.5	2085	1083	108	38	22.2000008	2
94.333	-109.070348	33.75044	south	g	4.5	2085	1083	108	38	22.2000008	2
83	-109.070178	33.69831	south	g	4.5	2085	1112	113	38	22.1000004	4
97.5	-109.069746	33.749471	south	g	4.5	2085	1083	108	38	22.2000008	2
87	-109.069734	33.749942	south	g	4.5	2085	1083	108	38	22.2000008	2
92	-109.069695	33.749075	south	g	4.5	2085	1083	108	38	22.2000008	2
81	-109.069684	33.698017	south	g	4.5	2085	1112	113	38	22.1000004	4
94	-109.06953	33.748859	south	g	4.5	2085	1083	108	38	22.2000008	2
84	-109.069466	33.69804	south	g	4.5	2085	1112	113	38	22.1000004	4
87	-109.069247	33.748818	south	g	4.5	2085	1083	108	38	22.2000008	2
98.5	-107.318141	37.016597	south	g	4.5	2085	1063	88	44	26.7999992	6
99	-107.317661	37.016269	south	g	4.5	2085	1063	88	44	26.7999992	6
113	-107.317385	37.016425	south	g	4.5	2085	1063	88	44	26.7999992	6
75.667	-107.31687	37.01636	south	g	4.5	2085	1063	88	44	26.7999992	6
93	-107.316496	37.016185	south	g	4.5	2085	1063	88	44	26.7999992	6
101	-107.316025	37.016004	south	g	4.5	2085	1049	88	45	26.7000008	6
93	-107.315849	37.016062	south	g	4.5	2085	1049	88	45	26.7000008	6
106	-107.315699	37.01601	south	g	4.5	2085	1049	88	45	26.7000008	6
105.333	-107.139047	37.048761	south	g	4.5	2085	1011	99	43	26.6000004	5
111	-107.138926	37.048735	south	g	4.5	2085	1011	99	43	26.6000004	5
103	-107.138809	37.049044	south	g	4.5	2085	1011	99	43	26.6000004	5
108	-107.138643	37.049105	south	g	4.5	2085	1011	99	43	26.6000004	5
110	-107.13805	37.049551	south	g	4.5	2085	1063	89	42	26.7999992	5
101	-107.137971	37.049611	south	g	4.5	2085	1063	89	42	26.7999992	5
103	-107.137959	37.049526	south	g	4.5	2085	1063	89	42	26.7999992	5
93	-107.05157	37.125725	south	g	4.5	2085	883	134	45	25.7999992	4
114	-107.05083	37.125665	south	g	4.5	2085	883	134	45	25.7999992	4
99	-107.050656	37.125483	south	g	4.5	2085	883	134	45	25.7999992	4
94	-111.7432	34.990614	south	g	8.5	2055	895	242	43	23.7000008	4
77.5	-111.736392	35.024684	south	g	8.5	2055	922	227	44	24.3999996	4
101	-111.736376	35.024403	south	g	8.5	2055	922	227	44	24.3999996	4
101	-111.736364	35.02485	south	g	8.5	2055	922	227	44	24.3999996	4
95	-111.736333	35.024488	south	g	8.5	2055	922	227	44	24.3999996	4
82	-111.7356	35.025017	south	g	8.5	2055	922	227	44	24.3999996	4
96.333	-111.735475	35.025062	south	g	8.5	2055	922	227	44	24.3999996	4
99	-111.71947	35.061937	south	g	8.5	2055	915	194	42	24.3999996	4
99	-111.719427	35.061757	south	g	8.5	2055	915	194	42	24.3999996	4
93	-111.719207	35.061641	south	g	8.5	2055	915	194	42	24.3999996	4
93	-111.719005	35.061545	south	g	8.5	2055	915	194	42	24.3999996	4
95.5	-111.718857	35.061446	south	g	8.5	2055	915	194	42	24.3999996	4
98	-111.718729	35.060678	south	g	8.5	2055	915	194	42	24.3999996	4
111	-111.718657	35.061271	south	g	8.5	2055	915	194	42	24.3999996	4
77.667	-109.141072	33.593919	south	g	8.5	2055	1088	134	39	22.5	4
92.333	-109.140529	33.594052	south	g	8.5	2055	1088	134	39	22.5	4
75	-109.140297	33.594039	south	g	8.5	2055	1088	134	39	22.5	4
92.333	-109.139803	33.594145	south	g	8.5	2055	1088	134	39	22.5	4
71	-109.139701	33.594426	south	g	8.5	2055	1088	134	39	22.5	4
91	-109.139593	33.59489	south	g	8.5	2055	1088	134	39	22.5	4
89	-109.139566	33.594102	south	g	8.5	2055	1088	134	39	22.5	4
75.667	-109.139416	33.594501	south	g	8.5	2055	1088	134	39	22.5	4
71	-109.139415	33.594784	south	g	8.5	2055	1088	134	39	22.5	4
85	-109.098359	33.627384	south	g	8.5	2055	1097	126	38	22.3999996	4
81	-109.098047	33.627563	south	g	8.5	2055	1097	126	38	22.3999996	4
84	-109.097852	33.627914	south	g	8.5	2055	1097	126	38	22.3999996	4
77	-109.097651	33.628114	south	g	8.5	2055	1097	126	38	22.3999996	4
76.333	-109.097528	33.628396	south	g	8.5	2055	1097	126	38	22.3999996	4
89.667	-109.097081	33.629435	south	g	8.5	2055	1097	126	38	22.3999996	4
77.667	-109.097051	33.629853	south	g	8.5	2055	1097	126	38	22.3999996	4
73	-109.096553	33.630158	south	g	8.5	2055	1097	126	38	22.3999996	4
81	-109.088461	33.667164	south	g	8.5	2055	1118	118	38	22.3999996	4
91	-109.088374	33.667375	south	g	8.5	2055	1012	119	41	22.1000004	4
87	-109.088284	33.667495	south	g	8.5	2055	1012	119	41	22.1000004	4
83	-109.08791	33.667487	south	g	8.5	2055	1012	119	41	22.1000004	4
73	-109.087889	33.667326	south	g	8.5	2055	1012	119	41	22.1000004	4
83	-109.087587	33.667733	south	g	8.5	2055	1012	119	41	22.1000004	4
87.667	-109.087243	33.668045	south	g	8.5	2055	1012	119	41	22.1000004	4
75	-109.086989	33.668408	south	g	8.5	2055	1012	119	41	22.1000004	4
79.667	-109.086948	33.668254	south	g	8.5	2055	1012	119	41	22.1000004	4
86	-109.086825	33.668624	south	g	8.5	2055	1012	119	41	22.1000004	4
84	-109.071645	33.697672	south	g	8.5	2055	1077	114	39	22.3999996	4
76	-109.071533	33.697367	south	g	8.5	2055	1077	114	39	22.3999996	4
91	-109.07102	33.75107	south	g	8.5	2055	1051	109	38	22.5	2
80.333	-109.070798	33.697885	south	g	8.5	2055	1077	114	39	22.3999996	4
95	-109.070598	33.698281	south	g	8.5	2055	1077	114	39	22.3999996	4
76.333	-109.070498	33.750565	south	g	8.5	2055	1051	109	38	22.5	2
91	-109.070384	33.750448	south	g	8.5	2055	1051	109	38	22.5	2
94.333	-109.070348	33.75044	south	g	8.5	2055	1051	109	38	22.5	2
83	-109.070178	33.69831	south	g	8.5	2055	1077	114	39	22.3999996	4
97.5	-109.069746	33.749471	south	g	8.5	2055	1051	109	38	22.5	2
87	-109.069734	33.749942	south	g	8.5	2055	1051	109	38	22.5	2
92	-109.069695	33.749075	south	g	8.5	2055	1051	109	38	22.5	2
81	-109.069684	33.698017	south	g	8.5	2055	1077	114	39	22.3999996	4
94	-109.06953	33.748859	south	g	8.5	2055	1051	109	38	22.5	2
84	-109.069466	33.69804	south	g	8.5	2055	1077	114	39	22.3999996	4
87	-109.069247	33.748818	south	g	8.5	2055	1051	109	38	22.5	2
98.5	-107.318141	37.016597	south	g	8.5	2055	1055	90	45	27.6000004	6
99	-107.317661	37.016269	south	g	8.5	2055	1055	90	45	27.6000004	6
113	-107.317385	37.016425	south	g	8.5	2055	1055	90	45	27.6000004	6
75.667	-107.31687	37.01636	south	g	8.5	2055	1055	90	45	27.6000004	6
93	-107.316496	37.016185	south	g	8.5	2055	1055	90	45	27.6000004	6
101	-107.316025	37.016004	south	g	8.5	2055	1043	90	46	27.5	6
93	-107.315849	37.016062	south	g	8.5	2055	1043	90	46	27.5	6
106	-107.315699	37.01601	south	g	8.5	2055	1043	90	46	27.5	6
105.333	-107.139047	37.048761	south	g	8.5	2055	1004	102	44	27.3999996	5
111	-107.138926	37.048735	south	g	8.5	2055	1004	102	44	27.3999996	5
103	-107.138809	37.049044	south	g	8.5	2055	1004	102	44	27.3999996	5
108	-107.138643	37.049105	south	g	8.5	2055	1004	102	44	27.3999996	5
110	-107.13805	37.049551	south	g	8.5	2055	1059	91	43	27.6000004	5
101	-107.137971	37.049611	south	g	8.5	2055	1059	91	43	27.6000004	5
103	-107.137959	37.049526	south	g	8.5	2055	1059	91	43	27.6000004	5
93	-107.05157	37.125725	south	g	8.5	2055	875	137	46	26.7000008	4
114	-107.05083	37.125665	south	g	8.5	2055	875	137	46	26.7000008	4
99	-107.050656	37.125483	south	g	8.5	2055	875	137	46	26.7000008	4
94	-111.7432	34.990614	south	g	8.5	2085	1033	269	42	24.7999992	4
77.5	-111.736392	35.024684	south	g	8.5	2085	1077	253	43	25.2999992	4
101	-111.736376	35.024403	south	g	8.5	2085	1077	253	43	25.2999992	4
101	-111.736364	35.02485	south	g	8.5	2085	1077	253	43	25.2999992	4
95	-111.736333	35.024488	south	g	8.5	2085	1077	253	43	25.2999992	4
82	-111.7356	35.025017	south	g	8.5	2085	1077	253	43	25.2999992	4
96.333	-111.735475	35.025062	south	g	8.5	2085	1077	253	43	25.2999992	4
99	-111.71947	35.061937	south	g	8.5	2085	1074	216	41	25.3999996	4
99	-111.719427	35.061757	south	g	8.5	2085	1074	216	41	25.3999996	4
93	-111.719207	35.061641	south	g	8.5	2085	1074	216	41	25.3999996	4
93	-111.719005	35.061545	south	g	8.5	2085	1074	216	41	25.3999996	4
95.5	-111.718857	35.061446	south	g	8.5	2085	1074	216	41	25.3999996	4
98	-111.718729	35.060678	south	g	8.5	2085	1074	216	41	25.3999996	4
111	-111.718657	35.061271	south	g	8.5	2085	1074	216	41	25.3999996	4
77.667	-109.141072	33.593919	south	g	8.5	2085	1264	152	37	22.8999996	4
92.333	-109.140529	33.594052	south	g	8.5	2085	1264	152	37	22.8999996	4
75	-109.140297	33.594039	south	g	8.5	2085	1264	152	37	22.8999996	4
92.333	-109.139803	33.594145	south	g	8.5	2085	1264	152	37	22.8999996	4
71	-109.139701	33.594426	south	g	8.5	2085	1264	152	37	22.8999996	4
91	-109.139593	33.59489	south	g	8.5	2085	1264	152	37	22.8999996	4
89	-109.139566	33.594102	south	g	8.5	2085	1264	152	37	22.8999996	4
75.667	-109.139416	33.594501	south	g	8.5	2085	1264	152	37	22.8999996	4
71	-109.139415	33.594784	south	g	8.5	2085	1264	152	37	22.8999996	4
85	-109.098359	33.627384	south	g	8.5	2085	1269	142	37	22.7999992	4
81	-109.098047	33.627563	south	g	8.5	2085	1269	142	37	22.7999992	4
84	-109.097852	33.627914	south	g	8.5	2085	1269	142	37	22.7999992	4
77	-109.097651	33.628114	south	g	8.5	2085	1269	142	37	22.7999992	4
76.333	-109.097528	33.628396	south	g	8.5	2085	1269	142	37	22.7999992	4
89.667	-109.097081	33.629435	south	g	8.5	2085	1269	142	37	22.7999992	4
77.667	-109.097051	33.629853	south	g	8.5	2085	1269	142	37	22.7999992	4
73	-109.096553	33.630158	south	g	8.5	2085	1269	142	37	22.7999992	4
81	-109.088461	33.667164	south	g	8.5	2085	1287	131	36	22.7999992	4
91	-109.088374	33.667375	south	g	8.5	2085	1181	132	39	22.5	4
87	-109.088284	33.667495	south	g	8.5	2085	1181	132	39	22.5	4
83	-109.08791	33.667487	south	g	8.5	2085	1181	132	39	22.5	4
73	-109.087889	33.667326	south	g	8.5	2085	1181	132	39	22.5	4
83	-109.087587	33.667733	south	g	8.5	2085	1181	132	39	22.5	4
87.667	-109.087243	33.668045	south	g	8.5	2085	1181	132	39	22.5	4
75	-109.086989	33.668408	south	g	8.5	2085	1181	132	39	22.5	4
79.667	-109.086948	33.668254	south	g	8.5	2085	1181	132	39	22.5	4
86	-109.086825	33.668624	south	g	8.5	2085	1181	132	39	22.5	4
84	-109.071645	33.697672	south	g	8.5	2085	1244	126	37	22.7000008	4
76	-109.071533	33.697367	south	g	8.5	2085	1244	126	37	22.7000008	4
91	-109.07102	33.75107	south	g	8.5	2085	1213	120	37	22.7999992	2
80.333	-109.070798	33.697885	south	g	8.5	2085	1244	126	37	22.7000008	4
95	-109.070598	33.698281	south	g	8.5	2085	1244	126	37	22.7000008	4
76.333	-109.070498	33.750565	south	g	8.5	2085	1213	120	37	22.7999992	2
91	-109.070384	33.750448	south	g	8.5	2085	1213	120	37	22.7999992	2
94.333	-109.070348	33.75044	south	g	8.5	2085	1213	120	37	22.7999992	2
83	-109.070178	33.69831	south	g	8.5	2085	1244	126	37	22.7000008	4
97.5	-109.069746	33.749471	south	g	8.5	2085	1213	120	37	22.7999992	2
87	-109.069734	33.749942	south	g	8.5	2085	1213	120	37	22.7999992	2
92	-109.069695	33.749075	south	g	8.5	2085	1213	120	37	22.7999992	2
81	-109.069684	33.698017	south	g	8.5	2085	1244	126	37	22.7000008	4
94	-109.06953	33.748859	south	g	8.5	2085	1213	120	37	22.7999992	2
84	-109.069466	33.69804	south	g	8.5	2085	1244	126	37	22.7000008	4
87	-109.069247	33.748818	south	g	8.5	2085	1213	120	37	22.7999992	2
98.5	-107.318141	37.016597	south	g	8.5	2085	1177	99	44	27.6000004	6
99	-107.317661	37.016269	south	g	8.5	2085	1177	99	44	27.6000004	6
113	-107.317385	37.016425	south	g	8.5	2085	1177	99	44	27.6000004	6
75.667	-107.31687	37.01636	south	g	8.5	2085	1177	99	44	27.6000004	6
93	-107.316496	37.016185	south	g	8.5	2085	1177	99	44	27.6000004	6
101	-107.316025	37.016004	south	g	8.5	2085	1164	100	45	27.5	6
93	-107.315849	37.016062	south	g	8.5	2085	1164	100	45	27.5	6
106	-107.315699	37.01601	south	g	8.5	2085	1164	100	45	27.5	6
105.333	-107.139047	37.048761	south	g	8.5	2085	1118	112	43	27.3999996	5
111	-107.138926	37.048735	south	g	8.5	2085	1118	112	43	27.3999996	5
103	-107.138809	37.049044	south	g	8.5	2085	1118	112	43	27.3999996	5
108	-107.138643	37.049105	south	g	8.5	2085	1118	112	43	27.3999996	5
110	-107.13805	37.049551	south	g	8.5	2085	1177	101	42	27.6000004	5
101	-107.137971	37.049611	south	g	8.5	2085	1177	101	42	27.6000004	5
103	-107.137959	37.049526	south	g	8.5	2085	1177	101	42	27.6000004	5
93	-107.05157	37.125725	south	g	8.5	2085	986	151	45	26.7000008	4
114	-107.05083	37.125665	south	g	8.5	2085	986	151	45	26.7000008	4
99	-107.050656	37.125483	south	g	8.5	2085	986	151	45	26.7000008	4
94	-111.7432	34.990614	south	i	4.5	2055	680	254	45	22	4
77.5	-111.736392	35.024684	south	i	4.5	2055	709	238	47	22.7000008	4
101	-111.736376	35.024403	south	i	4.5	2055	709	238	47	22.7000008	4
101	-111.736364	35.02485	south	i	4.5	2055	709	238	47	22.7000008	4
95	-111.736333	35.024488	south	i	4.5	2055	709	238	47	22.7000008	4
82	-111.7356	35.025017	south	i	4.5	2055	709	238	47	22.7000008	4
96.333	-111.735475	35.025062	south	i	4.5	2055	709	238	47	22.7000008	4
99	-111.71947	35.061937	south	i	4.5	2055	698	202	45	22.7000008	4
99	-111.719427	35.061757	south	i	4.5	2055	698	202	45	22.7000008	4
93	-111.719207	35.061641	south	i	4.5	2055	698	202	45	22.7000008	4
93	-111.719005	35.061545	south	i	4.5	2055	698	202	45	22.7000008	4
95.5	-111.718857	35.061446	south	i	4.5	2055	698	202	45	22.7000008	4
98	-111.718729	35.060678	south	i	4.5	2055	698	202	45	22.7000008	4
111	-111.718657	35.061271	south	i	4.5	2055	698	202	45	22.7000008	4
77.667	-109.141072	33.593919	south	i	4.5	2055	906	123	41	20.7999992	4
92.333	-109.140529	33.594052	south	i	4.5	2055	906	123	41	20.7999992	4
75	-109.140297	33.594039	south	i	4.5	2055	906	123	41	20.7999992	4
92.333	-109.139803	33.594145	south	i	4.5	2055	906	123	41	20.7999992	4
71	-109.139701	33.594426	south	i	4.5	2055	906	123	41	20.7999992	4
91	-109.139593	33.59489	south	i	4.5	2055	906	123	41	20.7999992	4
89	-109.139566	33.594102	south	i	4.5	2055	906	123	41	20.7999992	4
75.667	-109.139416	33.594501	south	i	4.5	2055	906	123	41	20.7999992	4
71	-109.139415	33.594784	south	i	4.5	2055	906	123	41	20.7999992	4
85	-109.098359	33.627384	south	i	4.5	2055	914	116	40	20.7000008	4
81	-109.098047	33.627563	south	i	4.5	2055	914	116	40	20.7000008	4
84	-109.097852	33.627914	south	i	4.5	2055	914	116	40	20.7000008	4
77	-109.097651	33.628114	south	i	4.5	2055	914	116	40	20.7000008	4
76.333	-109.097528	33.628396	south	i	4.5	2055	914	116	40	20.7000008	4
89.667	-109.097081	33.629435	south	i	4.5	2055	914	116	40	20.7000008	4
77.667	-109.097051	33.629853	south	i	4.5	2055	914	116	40	20.7000008	4
73	-109.096553	33.630158	south	i	4.5	2055	914	116	40	20.7000008	4
81	-109.088461	33.667164	south	i	4.5	2055	934	109	40	20.7000008	4
91	-109.088374	33.667375	south	i	4.5	2055	834	111	43	20.3999996	4
87	-109.088284	33.667495	south	i	4.5	2055	834	111	43	20.3999996	4
83	-109.08791	33.667487	south	i	4.5	2055	834	111	43	20.3999996	4
73	-109.087889	33.667326	south	i	4.5	2055	834	111	43	20.3999996	4
83	-109.087587	33.667733	south	i	4.5	2055	834	111	43	20.3999996	4
87.667	-109.087243	33.668045	south	i	4.5	2055	834	111	43	20.3999996	4
75	-109.086989	33.668408	south	i	4.5	2055	834	111	43	20.3999996	4
79.667	-109.086948	33.668254	south	i	4.5	2055	834	111	43	20.3999996	4
86	-109.086825	33.668624	south	i	4.5	2055	834	111	43	20.3999996	4
84	-109.071645	33.697672	south	i	4.5	2055	899	106	41	20.6000004	4
76	-109.071533	33.697367	south	i	4.5	2055	899	106	41	20.6000004	4
91	-109.07102	33.75107	south	i	4.5	2055	873	102	41	20.7000008	2
80.333	-109.070798	33.697885	south	i	4.5	2055	899	106	41	20.6000004	4
95	-109.070598	33.698281	south	i	4.5	2055	899	106	41	20.6000004	4
76.333	-109.070498	33.750565	south	i	4.5	2055	873	102	41	20.7000008	2
91	-109.070384	33.750448	south	i	4.5	2055	873	102	41	20.7000008	2
94.333	-109.070348	33.75044	south	i	4.5	2055	873	102	41	20.7000008	2
83	-109.070178	33.69831	south	i	4.5	2055	899	106	41	20.6000004	4
97.5	-109.069746	33.749471	south	i	4.5	2055	873	102	41	20.7000008	2
87	-109.069734	33.749942	south	i	4.5	2055	873	102	41	20.7000008	2
92	-109.069695	33.749075	south	i	4.5	2055	873	102	41	20.7000008	2
81	-109.069684	33.698017	south	i	4.5	2055	899	106	41	20.6000004	4
94	-109.06953	33.748859	south	i	4.5	2055	873	102	41	20.7000008	2
84	-109.069466	33.69804	south	i	4.5	2055	899	106	41	20.6000004	4
87	-109.069247	33.748818	south	i	4.5	2055	873	102	41	20.7000008	2
98.5	-107.318141	37.016597	south	i	4.5	2055	878	86	45	25.8999996	6
99	-107.317661	37.016269	south	i	4.5	2055	878	86	45	25.8999996	6
113	-107.317385	37.016425	south	i	4.5	2055	878	86	45	25.8999996	6
75.667	-107.31687	37.01636	south	i	4.5	2055	878	86	45	25.8999996	6
93	-107.316496	37.016185	south	i	4.5	2055	878	86	45	25.8999996	6
101	-107.316025	37.016004	south	i	4.5	2055	867	86	45	25.7999992	6
93	-107.315849	37.016062	south	i	4.5	2055	867	86	45	25.7999992	6
106	-107.315699	37.01601	south	i	4.5	2055	867	86	45	25.7999992	6
105.333	-107.139047	37.048761	south	i	4.5	2055	816	97	43	25.7000008	5
111	-107.138926	37.048735	south	i	4.5	2055	816	97	43	25.7000008	5
103	-107.138809	37.049044	south	i	4.5	2055	816	97	43	25.7000008	5
108	-107.138643	37.049105	south	i	4.5	2055	816	97	43	25.7000008	5
110	-107.13805	37.049551	south	i	4.5	2055	880	87	42	25.8999996	5
101	-107.137971	37.049611	south	i	4.5	2055	880	87	42	25.8999996	5
103	-107.137959	37.049526	south	i	4.5	2055	880	87	42	25.8999996	5
93	-107.05157	37.125725	south	i	4.5	2055	703	131	45	25	4
114	-107.05083	37.125665	south	i	4.5	2055	703	131	45	25	4
99	-107.050656	37.125483	south	i	4.5	2055	703	131	45	25	4
94	-111.7432	34.990614	south	i	4.5	2085	618	223	47	23.2000008	4
77.5	-111.736392	35.024684	south	i	4.5	2085	643	209	49	23.8999996	4
101	-111.736376	35.024403	south	i	4.5	2085	643	209	49	23.8999996	4
101	-111.736364	35.02485	south	i	4.5	2085	643	209	49	23.8999996	4
95	-111.736333	35.024488	south	i	4.5	2085	643	209	49	23.8999996	4
82	-111.7356	35.025017	south	i	4.5	2085	643	209	49	23.8999996	4
96.333	-111.735475	35.025062	south	i	4.5	2085	643	209	49	23.8999996	4
99	-111.71947	35.061937	south	i	4.5	2085	634	177	47	24	4
99	-111.719427	35.061757	south	i	4.5	2085	634	177	47	24	4
93	-111.719207	35.061641	south	i	4.5	2085	634	177	47	24	4
93	-111.719005	35.061545	south	i	4.5	2085	634	177	47	24	4
95.5	-111.718857	35.061446	south	i	4.5	2085	634	177	47	24	4
98	-111.718729	35.060678	south	i	4.5	2085	634	177	47	24	4
111	-111.718657	35.061271	south	i	4.5	2085	634	177	47	24	4
77.667	-109.141072	33.593919	south	i	4.5	2085	865	114	43	21.7999992	4
92.333	-109.140529	33.594052	south	i	4.5	2085	865	114	43	21.7999992	4
75	-109.140297	33.594039	south	i	4.5	2085	865	114	43	21.7999992	4
92.333	-109.139803	33.594145	south	i	4.5	2085	865	114	43	21.7999992	4
71	-109.139701	33.594426	south	i	4.5	2085	865	114	43	21.7999992	4
91	-109.139593	33.59489	south	i	4.5	2085	865	114	43	21.7999992	4
89	-109.139566	33.594102	south	i	4.5	2085	865	114	43	21.7999992	4
75.667	-109.139416	33.594501	south	i	4.5	2085	865	114	43	21.7999992	4
71	-109.139415	33.594784	south	i	4.5	2085	865	114	43	21.7999992	4
85	-109.098359	33.627384	south	i	4.5	2085	880	108	42	21.7999992	4
81	-109.098047	33.627563	south	i	4.5	2085	880	108	42	21.7999992	4
84	-109.097852	33.627914	south	i	4.5	2085	880	108	42	21.7999992	4
77	-109.097651	33.628114	south	i	4.5	2085	880	108	42	21.7999992	4
76.333	-109.097528	33.628396	south	i	4.5	2085	880	108	42	21.7999992	4
89.667	-109.097081	33.629435	south	i	4.5	2085	880	108	42	21.7999992	4
77.667	-109.097051	33.629853	south	i	4.5	2085	880	108	42	21.7999992	4
73	-109.096553	33.630158	south	i	4.5	2085	880	108	42	21.7999992	4
81	-109.088461	33.667164	south	i	4.5	2085	907	102	41	21.7999992	4
91	-109.088374	33.667375	south	i	4.5	2085	799	103	45	21.5	4
87	-109.088284	33.667495	south	i	4.5	2085	799	103	45	21.5	4
83	-109.08791	33.667487	south	i	4.5	2085	799	103	45	21.5	4
73	-109.087889	33.667326	south	i	4.5	2085	799	103	45	21.5	4
83	-109.087587	33.667733	south	i	4.5	2085	799	103	45	21.5	4
87.667	-109.087243	33.668045	south	i	4.5	2085	799	103	45	21.5	4
75	-109.086989	33.668408	south	i	4.5	2085	799	103	45	21.5	4
79.667	-109.086948	33.668254	south	i	4.5	2085	799	103	45	21.5	4
86	-109.086825	33.668624	south	i	4.5	2085	799	103	45	21.5	4
84	-109.071645	33.697672	south	i	4.5	2085	869	100	43	21.7000008	4
76	-109.071533	33.697367	south	i	4.5	2085	869	100	43	21.7000008	4
91	-109.07102	33.75107	south	i	4.5	2085	842	96	42	21.7999992	2
80.333	-109.070798	33.697885	south	i	4.5	2085	869	100	43	21.7000008	4
95	-109.070598	33.698281	south	i	4.5	2085	869	100	43	21.7000008	4
76.333	-109.070498	33.750565	south	i	4.5	2085	842	96	42	21.7999992	2
91	-109.070384	33.750448	south	i	4.5	2085	842	96	42	21.7999992	2
94.333	-109.070348	33.75044	south	i	4.5	2085	842	96	42	21.7999992	2
83	-109.070178	33.69831	south	i	4.5	2085	869	100	43	21.7000008	4
97.5	-109.069746	33.749471	south	i	4.5	2085	842	96	42	21.7999992	2
87	-109.069734	33.749942	south	i	4.5	2085	842	96	42	21.7999992	2
92	-109.069695	33.749075	south	i	4.5	2085	842	96	42	21.7999992	2
81	-109.069684	33.698017	south	i	4.5	2085	869	100	43	21.7000008	4
94	-109.06953	33.748859	south	i	4.5	2085	842	96	42	21.7999992	2
84	-109.069466	33.69804	south	i	4.5	2085	869	100	43	21.7000008	4
87	-109.069247	33.748818	south	i	4.5	2085	842	96	42	21.7999992	2
98.5	-107.318141	37.016597	south	i	4.5	2085	886	85	46	26.3999996	6
99	-107.317661	37.016269	south	i	4.5	2085	886	85	46	26.3999996	6
113	-107.317385	37.016425	south	i	4.5	2085	886	85	46	26.3999996	6
75.667	-107.31687	37.01636	south	i	4.5	2085	886	85	46	26.3999996	6
93	-107.316496	37.016185	south	i	4.5	2085	886	85	46	26.3999996	6
101	-107.316025	37.016004	south	i	4.5	2085	874	85	47	26.2999992	6
93	-107.315849	37.016062	south	i	4.5	2085	874	85	47	26.2999992	6
106	-107.315699	37.01601	south	i	4.5	2085	874	85	47	26.2999992	6
105.333	-107.139047	37.048761	south	i	4.5	2085	837	96	44	26.2000008	5
111	-107.138926	37.048735	south	i	4.5	2085	837	96	44	26.2000008	5
103	-107.138809	37.049044	south	i	4.5	2085	837	96	44	26.2000008	5
108	-107.138643	37.049105	south	i	4.5	2085	837	96	44	26.2000008	5
110	-107.13805	37.049551	south	i	4.5	2085	891	87	43	26.3999996	5
101	-107.137971	37.049611	south	i	4.5	2085	891	87	43	26.3999996	5
103	-107.137959	37.049526	south	i	4.5	2085	891	87	43	26.3999996	5
93	-107.05157	37.125725	south	i	4.5	2085	714	129	47	25.5	4
114	-107.05083	37.125665	south	i	4.5	2085	714	129	47	25.5	4
99	-107.050656	37.125483	south	i	4.5	2085	714	129	47	25.5	4
94	-111.7432	34.990614	south	i	8.5	2055	714	246	46	23.2999992	4
77.5	-111.736392	35.024684	south	i	8.5	2055	745	229	48	24	4
101	-111.736376	35.024403	south	i	8.5	2055	745	229	48	24	4
101	-111.736364	35.02485	south	i	8.5	2055	745	229	48	24	4
95	-111.736333	35.024488	south	i	8.5	2055	745	229	48	24	4
82	-111.7356	35.025017	south	i	8.5	2055	745	229	48	24	4
96.333	-111.735475	35.025062	south	i	8.5	2055	745	229	48	24	4
99	-111.71947	35.061937	south	i	8.5	2055	745	194	46	24	4
99	-111.719427	35.061757	south	i	8.5	2055	745	194	46	24	4
93	-111.719207	35.061641	south	i	8.5	2055	745	194	46	24	4
93	-111.719005	35.061545	south	i	8.5	2055	745	194	46	24	4
95.5	-111.718857	35.061446	south	i	8.5	2055	745	194	46	24	4
98	-111.718729	35.060678	south	i	8.5	2055	745	194	46	24	4
111	-111.718657	35.061271	south	i	8.5	2055	745	194	46	24	4
77.667	-109.141072	33.593919	south	i	8.5	2055	989	125	42	22.2000008	4
92.333	-109.140529	33.594052	south	i	8.5	2055	989	125	42	22.2000008	4
75	-109.140297	33.594039	south	i	8.5	2055	989	125	42	22.2000008	4
92.333	-109.139803	33.594145	south	i	8.5	2055	989	125	42	22.2000008	4
71	-109.139701	33.594426	south	i	8.5	2055	989	125	42	22.2000008	4
91	-109.139593	33.59489	south	i	8.5	2055	989	125	42	22.2000008	4
89	-109.139566	33.594102	south	i	8.5	2055	989	125	42	22.2000008	4
75.667	-109.139416	33.594501	south	i	8.5	2055	989	125	42	22.2000008	4
71	-109.139415	33.594784	south	i	8.5	2055	989	125	42	22.2000008	4
85	-109.098359	33.627384	south	i	8.5	2055	999	118	41	22.1000004	4
81	-109.098047	33.627563	south	i	8.5	2055	999	118	41	22.1000004	4
84	-109.097852	33.627914	south	i	8.5	2055	999	118	41	22.1000004	4
77	-109.097651	33.628114	south	i	8.5	2055	999	118	41	22.1000004	4
76.333	-109.097528	33.628396	south	i	8.5	2055	999	118	41	22.1000004	4
89.667	-109.097081	33.629435	south	i	8.5	2055	999	118	41	22.1000004	4
77.667	-109.097051	33.629853	south	i	8.5	2055	999	118	41	22.1000004	4
73	-109.096553	33.630158	south	i	8.5	2055	999	118	41	22.1000004	4
81	-109.088461	33.667164	south	i	8.5	2055	1021	112	41	22.1000004	4
91	-109.088374	33.667375	south	i	8.5	2055	918	113	44	21.7999992	4
87	-109.088284	33.667495	south	i	8.5	2055	918	113	44	21.7999992	4
83	-109.08791	33.667487	south	i	8.5	2055	918	113	44	21.7999992	4
73	-109.087889	33.667326	south	i	8.5	2055	918	113	44	21.7999992	4
83	-109.087587	33.667733	south	i	8.5	2055	918	113	44	21.7999992	4
87.667	-109.087243	33.668045	south	i	8.5	2055	918	113	44	21.7999992	4
75	-109.086989	33.668408	south	i	8.5	2055	918	113	44	21.7999992	4
79.667	-109.086948	33.668254	south	i	8.5	2055	918	113	44	21.7999992	4
86	-109.086825	33.668624	south	i	8.5	2055	918	113	44	21.7999992	4
84	-109.071645	33.697672	south	i	8.5	2055	985	109	42	22	4
76	-109.071533	33.697367	south	i	8.5	2055	985	109	42	22	4
91	-109.07102	33.75107	south	i	8.5	2055	956	105	41	22.1000004	2
80.333	-109.070798	33.697885	south	i	8.5	2055	985	109	42	22	4
95	-109.070598	33.698281	south	i	8.5	2055	985	109	42	22	4
76.333	-109.070498	33.750565	south	i	8.5	2055	956	105	41	22.1000004	2
91	-109.070384	33.750448	south	i	8.5	2055	956	105	41	22.1000004	2
94.333	-109.070348	33.75044	south	i	8.5	2055	956	105	41	22.1000004	2
83	-109.070178	33.69831	south	i	8.5	2055	985	109	42	22	4
97.5	-109.069746	33.749471	south	i	8.5	2055	956	105	41	22.1000004	2
87	-109.069734	33.749942	south	i	8.5	2055	956	105	41	22.1000004	2
92	-109.069695	33.749075	south	i	8.5	2055	956	105	41	22.1000004	2
81	-109.069684	33.698017	south	i	8.5	2055	985	109	42	22	4
94	-109.06953	33.748859	south	i	8.5	2055	956	105	41	22.1000004	2
84	-109.069466	33.69804	south	i	8.5	2055	985	109	42	22	4
87	-109.069247	33.748818	south	i	8.5	2055	956	105	41	22.1000004	2
98.5	-107.318141	37.016597	south	i	8.5	2055	948	80	45	26.7999992	6
99	-107.317661	37.016269	south	i	8.5	2055	948	80	45	26.7999992	6
113	-107.317385	37.016425	south	i	8.5	2055	948	80	45	26.7999992	6
75.667	-107.31687	37.01636	south	i	8.5	2055	948	80	45	26.7999992	6
93	-107.316496	37.016185	south	i	8.5	2055	948	80	45	26.7999992	6
101	-107.316025	37.016004	south	i	8.5	2055	936	81	46	26.7999992	6
93	-107.315849	37.016062	south	i	8.5	2055	936	81	46	26.7999992	6
106	-107.315699	37.01601	south	i	8.5	2055	936	81	46	26.7999992	6
105.333	-107.139047	37.048761	south	i	8.5	2055	903	91	44	26.7000008	5
111	-107.138926	37.048735	south	i	8.5	2055	903	91	44	26.7000008	5
103	-107.138809	37.049044	south	i	8.5	2055	903	91	44	26.7000008	5
108	-107.138643	37.049105	south	i	8.5	2055	903	91	44	26.7000008	5
110	-107.13805	37.049551	south	i	8.5	2055	952	82	43	26.8999996	5
101	-107.137971	37.049611	south	i	8.5	2055	952	82	43	26.8999996	5
103	-107.137959	37.049526	south	i	8.5	2055	952	82	43	26.8999996	5
93	-107.05157	37.125725	south	i	8.5	2055	784	123	46	26	4
114	-107.05083	37.125665	south	i	8.5	2055	784	123	46	26	4
99	-107.050656	37.125483	south	i	8.5	2055	784	123	46	26	4
94	-111.7432	34.990614	south	i	8.5	2085	797	229	46	23.8999996	4
77.5	-111.736392	35.024684	south	i	8.5	2085	832	214	48	24.6000004	4
101	-111.736376	35.024403	south	i	8.5	2085	832	214	48	24.6000004	4
101	-111.736364	35.02485	south	i	8.5	2085	832	214	48	24.6000004	4
95	-111.736333	35.024488	south	i	8.5	2085	832	214	48	24.6000004	4
82	-111.7356	35.025017	south	i	8.5	2085	832	214	48	24.6000004	4
96.333	-111.735475	35.025062	south	i	8.5	2085	832	214	48	24.6000004	4
99	-111.71947	35.061937	south	i	8.5	2085	826	182	45	24.6000004	4
99	-111.719427	35.061757	south	i	8.5	2085	826	182	45	24.6000004	4
93	-111.719207	35.061641	south	i	8.5	2085	826	182	45	24.6000004	4
93	-111.719005	35.061545	south	i	8.5	2085	826	182	45	24.6000004	4
95.5	-111.718857	35.061446	south	i	8.5	2085	826	182	45	24.6000004	4
98	-111.718729	35.060678	south	i	8.5	2085	826	182	45	24.6000004	4
111	-111.718657	35.061271	south	i	8.5	2085	826	182	45	24.6000004	4
77.667	-109.141072	33.593919	south	i	8.5	2085	1136	107	41	22.7000008	4
92.333	-109.140529	33.594052	south	i	8.5	2085	1136	107	41	22.7000008	4
75	-109.140297	33.594039	south	i	8.5	2085	1136	107	41	22.7000008	4
92.333	-109.139803	33.594145	south	i	8.5	2085	1136	107	41	22.7000008	4
71	-109.139701	33.594426	south	i	8.5	2085	1136	107	41	22.7000008	4
91	-109.139593	33.59489	south	i	8.5	2085	1136	107	41	22.7000008	4
89	-109.139566	33.594102	south	i	8.5	2085	1136	107	41	22.7000008	4
75.667	-109.139416	33.594501	south	i	8.5	2085	1136	107	41	22.7000008	4
71	-109.139415	33.594784	south	i	8.5	2085	1136	107	41	22.7000008	4
85	-109.098359	33.627384	south	i	8.5	2085	1144	101	40	22.6000004	4
81	-109.098047	33.627563	south	i	8.5	2085	1144	101	40	22.6000004	4
84	-109.097852	33.627914	south	i	8.5	2085	1144	101	40	22.6000004	4
77	-109.097651	33.628114	south	i	8.5	2085	1144	101	40	22.6000004	4
76.333	-109.097528	33.628396	south	i	8.5	2085	1144	101	40	22.6000004	4
89.667	-109.097081	33.629435	south	i	8.5	2085	1144	101	40	22.6000004	4
77.667	-109.097051	33.629853	south	i	8.5	2085	1144	101	40	22.6000004	4
73	-109.096553	33.630158	south	i	8.5	2085	1144	101	40	22.6000004	4
81	-109.088461	33.667164	south	i	8.5	2085	1163	96	40	22.6000004	4
91	-109.088374	33.667375	south	i	8.5	2085	1058	97	43	22.2999992	4
87	-109.088284	33.667495	south	i	8.5	2085	1058	97	43	22.2999992	4
83	-109.08791	33.667487	south	i	8.5	2085	1058	97	43	22.2999992	4
73	-109.087889	33.667326	south	i	8.5	2085	1058	97	43	22.2999992	4
83	-109.087587	33.667733	south	i	8.5	2085	1058	97	43	22.2999992	4
87.667	-109.087243	33.668045	south	i	8.5	2085	1058	97	43	22.2999992	4
75	-109.086989	33.668408	south	i	8.5	2085	1058	97	43	22.2999992	4
79.667	-109.086948	33.668254	south	i	8.5	2085	1058	97	43	22.2999992	4
86	-109.086825	33.668624	south	i	8.5	2085	1058	97	43	22.2999992	4
84	-109.071645	33.697672	south	i	8.5	2085	1123	94	41	22.6000004	4
76	-109.071533	33.697367	south	i	8.5	2085	1123	94	41	22.6000004	4
91	-109.07102	33.75107	south	i	8.5	2085	1094	90	41	22.6000004	2
80.333	-109.070798	33.697885	south	i	8.5	2085	1123	94	41	22.6000004	4
95	-109.070598	33.698281	south	i	8.5	2085	1123	94	41	22.6000004	4
76.333	-109.070498	33.750565	south	i	8.5	2085	1094	90	41	22.6000004	2
91	-109.070384	33.750448	south	i	8.5	2085	1094	90	41	22.6000004	2
94.333	-109.070348	33.75044	south	i	8.5	2085	1094	90	41	22.6000004	2
83	-109.070178	33.69831	south	i	8.5	2085	1123	94	41	22.6000004	4
97.5	-109.069746	33.749471	south	i	8.5	2085	1094	90	41	22.6000004	2
87	-109.069734	33.749942	south	i	8.5	2085	1094	90	41	22.6000004	2
92	-109.069695	33.749075	south	i	8.5	2085	1094	90	41	22.6000004	2
81	-109.069684	33.698017	south	i	8.5	2085	1123	94	41	22.6000004	4
94	-109.06953	33.748859	south	i	8.5	2085	1094	90	41	22.6000004	2
84	-109.069466	33.69804	south	i	8.5	2085	1123	94	41	22.6000004	4
87	-109.069247	33.748818	south	i	8.5	2085	1094	90	41	22.6000004	2
98.5	-107.318141	37.016597	south	i	8.5	2085	1054	85	45	26.7000008	6
99	-107.317661	37.016269	south	i	8.5	2085	1054	85	45	26.7000008	6
113	-107.317385	37.016425	south	i	8.5	2085	1054	85	45	26.7000008	6
75.667	-107.31687	37.01636	south	i	8.5	2085	1054	85	45	26.7000008	6
93	-107.316496	37.016185	south	i	8.5	2085	1054	85	45	26.7000008	6
101	-107.316025	37.016004	south	i	8.5	2085	1044	86	46	26.6000004	6
93	-107.315849	37.016062	south	i	8.5	2085	1044	86	46	26.6000004	6
106	-107.315699	37.01601	south	i	8.5	2085	1044	86	46	26.6000004	6
105.333	-107.139047	37.048761	south	i	8.5	2085	1007	97	44	26.6000004	5
111	-107.138926	37.048735	south	i	8.5	2085	1007	97	44	26.6000004	5
103	-107.138809	37.049044	south	i	8.5	2085	1007	97	44	26.6000004	5
108	-107.138643	37.049105	south	i	8.5	2085	1007	97	44	26.6000004	5
110	-107.13805	37.049551	south	i	8.5	2085	1060	87	43	26.7999992	5
101	-107.137971	37.049611	south	i	8.5	2085	1060	87	43	26.7999992	5
103	-107.137959	37.049526	south	i	8.5	2085	1060	87	43	26.7999992	5
93	-107.05157	37.125725	south	i	8.5	2085	888	130	46	25.8999996	4
114	-107.05083	37.125665	south	i	8.5	2085	888	130	46	25.8999996	4
99	-107.050656	37.125483	south	i	8.5	2085	888	130	46	25.8999996	4
94	-111.7432	34.990614	south	m	4.5	2055	702	222	47	21	4
77.5	-111.736392	35.024684	south	m	4.5	2055	730	208	49	21.7000008	4
101	-111.736376	35.024403	south	m	4.5	2055	730	208	49	21.7000008	4
101	-111.736364	35.02485	south	m	4.5	2055	730	208	49	21.7000008	4
95	-111.736333	35.024488	south	m	4.5	2055	730	208	49	21.7000008	4
82	-111.7356	35.025017	south	m	4.5	2055	730	208	49	21.7000008	4
96.333	-111.735475	35.025062	south	m	4.5	2055	730	208	49	21.7000008	4
99	-111.71947	35.061937	south	m	4.5	2055	719	178	46	21.7000008	4
99	-111.719427	35.061757	south	m	4.5	2055	719	178	46	21.7000008	4
93	-111.719207	35.061641	south	m	4.5	2055	719	178	46	21.7000008	4
93	-111.719005	35.061545	south	m	4.5	2055	719	178	46	21.7000008	4
95.5	-111.718857	35.061446	south	m	4.5	2055	719	178	46	21.7000008	4
98	-111.718729	35.060678	south	m	4.5	2055	719	178	46	21.7000008	4
111	-111.718657	35.061271	south	m	4.5	2055	719	178	46	21.7000008	4
77.667	-109.141072	33.593919	south	m	4.5	2055	955	111	43	20.7000008	4
92.333	-109.140529	33.594052	south	m	4.5	2055	955	111	43	20.7000008	4
75	-109.140297	33.594039	south	m	4.5	2055	955	111	43	20.7000008	4
92.333	-109.139803	33.594145	south	m	4.5	2055	955	111	43	20.7000008	4
71	-109.139701	33.594426	south	m	4.5	2055	955	111	43	20.7000008	4
91	-109.139593	33.59489	south	m	4.5	2055	955	111	43	20.7000008	4
89	-109.139566	33.594102	south	m	4.5	2055	955	111	43	20.7000008	4
75.667	-109.139416	33.594501	south	m	4.5	2055	955	111	43	20.7000008	4
71	-109.139415	33.594784	south	m	4.5	2055	955	111	43	20.7000008	4
85	-109.098359	33.627384	south	m	4.5	2055	965	105	42	20.6000004	4
81	-109.098047	33.627563	south	m	4.5	2055	965	105	42	20.6000004	4
84	-109.097852	33.627914	south	m	4.5	2055	965	105	42	20.6000004	4
77	-109.097651	33.628114	south	m	4.5	2055	965	105	42	20.6000004	4
76.333	-109.097528	33.628396	south	m	4.5	2055	965	105	42	20.6000004	4
89.667	-109.097081	33.629435	south	m	4.5	2055	965	105	42	20.6000004	4
77.667	-109.097051	33.629853	south	m	4.5	2055	965	105	42	20.6000004	4
73	-109.096553	33.630158	south	m	4.5	2055	965	105	42	20.6000004	4
81	-109.088461	33.667164	south	m	4.5	2055	989	99	41	20.6000004	4
91	-109.088374	33.667375	south	m	4.5	2055	880	100	45	20.2999992	4
87	-109.088284	33.667495	south	m	4.5	2055	880	100	45	20.2999992	4
83	-109.08791	33.667487	south	m	4.5	2055	880	100	45	20.2999992	4
73	-109.087889	33.667326	south	m	4.5	2055	880	100	45	20.2999992	4
83	-109.087587	33.667733	south	m	4.5	2055	880	100	45	20.2999992	4
87.667	-109.087243	33.668045	south	m	4.5	2055	880	100	45	20.2999992	4
75	-109.086989	33.668408	south	m	4.5	2055	880	100	45	20.2999992	4
79.667	-109.086948	33.668254	south	m	4.5	2055	880	100	45	20.2999992	4
86	-109.086825	33.668624	south	m	4.5	2055	880	100	45	20.2999992	4
84	-109.071645	33.697672	south	m	4.5	2055	948	97	42	20.6000004	4
76	-109.071533	33.697367	south	m	4.5	2055	948	97	42	20.6000004	4
91	-109.07102	33.75107	south	m	4.5	2055	920	93	42	20.6000004	2
80.333	-109.070798	33.697885	south	m	4.5	2055	948	97	42	20.6000004	4
95	-109.070598	33.698281	south	m	4.5	2055	948	97	42	20.6000004	4
76.333	-109.070498	33.750565	south	m	4.5	2055	920	93	42	20.6000004	2
91	-109.070384	33.750448	south	m	4.5	2055	920	93	42	20.6000004	2
94.333	-109.070348	33.75044	south	m	4.5	2055	920	93	42	20.6000004	2
83	-109.070178	33.69831	south	m	4.5	2055	948	97	42	20.6000004	4
97.5	-109.069746	33.749471	south	m	4.5	2055	920	93	42	20.6000004	2
87	-109.069734	33.749942	south	m	4.5	2055	920	93	42	20.6000004	2
92	-109.069695	33.749075	south	m	4.5	2055	920	93	42	20.6000004	2
81	-109.069684	33.698017	south	m	4.5	2055	948	97	42	20.6000004	4
94	-109.06953	33.748859	south	m	4.5	2055	920	93	42	20.6000004	2
84	-109.069466	33.69804	south	m	4.5	2055	948	97	42	20.6000004	4
87	-109.069247	33.748818	south	m	4.5	2055	920	93	42	20.6000004	2
98.5	-107.318141	37.016597	south	m	4.5	2055	901	78	46	25.6000004	6
99	-107.317661	37.016269	south	m	4.5	2055	901	78	46	25.6000004	6
113	-107.317385	37.016425	south	m	4.5	2055	901	78	46	25.6000004	6
75.667	-107.31687	37.01636	south	m	4.5	2055	901	78	46	25.6000004	6
93	-107.316496	37.016185	south	m	4.5	2055	901	78	46	25.6000004	6
101	-107.316025	37.016004	south	m	4.5	2055	890	79	46	25.5	6
93	-107.315849	37.016062	south	m	4.5	2055	890	79	46	25.5	6
106	-107.315699	37.01601	south	m	4.5	2055	890	79	46	25.5	6
105.333	-107.139047	37.048761	south	m	4.5	2055	842	88	44	25.3999996	5
111	-107.138926	37.048735	south	m	4.5	2055	842	88	44	25.3999996	5
103	-107.138809	37.049044	south	m	4.5	2055	842	88	44	25.3999996	5
108	-107.138643	37.049105	south	m	4.5	2055	842	88	44	25.3999996	5
110	-107.13805	37.049551	south	m	4.5	2055	904	79	43	25.7000008	5
101	-107.137971	37.049611	south	m	4.5	2055	904	79	43	25.7000008	5
103	-107.137959	37.049526	south	m	4.5	2055	904	79	43	25.7000008	5
93	-107.05157	37.125725	south	m	4.5	2055	734	118	47	24.7999992	4
114	-107.05083	37.125665	south	m	4.5	2055	734	118	47	24.7999992	4
99	-107.050656	37.125483	south	m	4.5	2055	734	118	47	24.7999992	4
94	-111.7432	34.990614	south	m	4.5	2085	742	248	47	21.6000004	4
77.5	-111.736392	35.024684	south	m	4.5	2085	767	233	49	22.2999992	4
101	-111.736376	35.024403	south	m	4.5	2085	767	233	49	22.2999992	4
101	-111.736364	35.02485	south	m	4.5	2085	767	233	49	22.2999992	4
95	-111.736333	35.024488	south	m	4.5	2085	767	233	49	22.2999992	4
82	-111.7356	35.025017	south	m	4.5	2085	767	233	49	22.2999992	4
96.333	-111.735475	35.025062	south	m	4.5	2085	767	233	49	22.2999992	4
99	-111.71947	35.061937	south	m	4.5	2085	757	199	46	22.2999992	4
99	-111.719427	35.061757	south	m	4.5	2085	757	199	46	22.2999992	4
93	-111.719207	35.061641	south	m	4.5	2085	757	199	46	22.2999992	4
93	-111.719005	35.061545	south	m	4.5	2085	757	199	46	22.2999992	4
95.5	-111.718857	35.061446	south	m	4.5	2085	757	199	46	22.2999992	4
98	-111.718729	35.060678	south	m	4.5	2085	757	199	46	22.2999992	4
111	-111.718657	35.061271	south	m	4.5	2085	757	199	46	22.2999992	4
77.667	-109.141072	33.593919	south	m	4.5	2085	996	128	43	21.2999992	4
92.333	-109.140529	33.594052	south	m	4.5	2085	996	128	43	21.2999992	4
75	-109.140297	33.594039	south	m	4.5	2085	996	128	43	21.2999992	4
92.333	-109.139803	33.594145	south	m	4.5	2085	996	128	43	21.2999992	4
71	-109.139701	33.594426	south	m	4.5	2085	996	128	43	21.2999992	4
91	-109.139593	33.59489	south	m	4.5	2085	996	128	43	21.2999992	4
89	-109.139566	33.594102	south	m	4.5	2085	996	128	43	21.2999992	4
75.667	-109.139416	33.594501	south	m	4.5	2085	996	128	43	21.2999992	4
71	-109.139415	33.594784	south	m	4.5	2085	996	128	43	21.2999992	4
85	-109.098359	33.627384	south	m	4.5	2085	1005	121	42	21.2000008	4
81	-109.098047	33.627563	south	m	4.5	2085	1005	121	42	21.2000008	4
84	-109.097852	33.627914	south	m	4.5	2085	1005	121	42	21.2000008	4
77	-109.097651	33.628114	south	m	4.5	2085	1005	121	42	21.2000008	4
76.333	-109.097528	33.628396	south	m	4.5	2085	1005	121	42	21.2000008	4
89.667	-109.097081	33.629435	south	m	4.5	2085	1005	121	42	21.2000008	4
77.667	-109.097051	33.629853	south	m	4.5	2085	1005	121	42	21.2000008	4
73	-109.096553	33.630158	south	m	4.5	2085	1005	121	42	21.2000008	4
81	-109.088461	33.667164	south	m	4.5	2085	1022	113	41	21.2000008	4
91	-109.088374	33.667375	south	m	4.5	2085	915	115	45	20.8999996	4
87	-109.088284	33.667495	south	m	4.5	2085	915	115	45	20.8999996	4
83	-109.08791	33.667487	south	m	4.5	2085	915	115	45	20.8999996	4
73	-109.087889	33.667326	south	m	4.5	2085	915	115	45	20.8999996	4
83	-109.087587	33.667733	south	m	4.5	2085	915	115	45	20.8999996	4
87.667	-109.087243	33.668045	south	m	4.5	2085	915	115	45	20.8999996	4
75	-109.086989	33.668408	south	m	4.5	2085	915	115	45	20.8999996	4
79.667	-109.086948	33.668254	south	m	4.5	2085	915	115	45	20.8999996	4
86	-109.086825	33.668624	south	m	4.5	2085	915	115	45	20.8999996	4
84	-109.071645	33.697672	south	m	4.5	2085	979	110	43	21.2000008	4
76	-109.071533	33.697367	south	m	4.5	2085	979	110	43	21.2000008	4
91	-109.07102	33.75107	south	m	4.5	2085	953	106	42	21.2000008	2
80.333	-109.070798	33.697885	south	m	4.5	2085	979	110	43	21.2000008	4
95	-109.070598	33.698281	south	m	4.5	2085	979	110	43	21.2000008	4
76.333	-109.070498	33.750565	south	m	4.5	2085	953	106	42	21.2000008	2
91	-109.070384	33.750448	south	m	4.5	2085	953	106	42	21.2000008	2
94.333	-109.070348	33.75044	south	m	4.5	2085	953	106	42	21.2000008	2
83	-109.070178	33.69831	south	m	4.5	2085	979	110	43	21.2000008	4
97.5	-109.069746	33.749471	south	m	4.5	2085	953	106	42	21.2000008	2
87	-109.069734	33.749942	south	m	4.5	2085	953	106	42	21.2000008	2
92	-109.069695	33.749075	south	m	4.5	2085	953	106	42	21.2000008	2
81	-109.069684	33.698017	south	m	4.5	2085	979	110	43	21.2000008	4
94	-109.06953	33.748859	south	m	4.5	2085	953	106	42	21.2000008	2
84	-109.069466	33.69804	south	m	4.5	2085	979	110	43	21.2000008	4
87	-109.069247	33.748818	south	m	4.5	2085	953	106	42	21.2000008	2
98.5	-107.318141	37.016597	south	m	4.5	2085	936	86	46	26.2000008	6
99	-107.317661	37.016269	south	m	4.5	2085	936	86	46	26.2000008	6
113	-107.317385	37.016425	south	m	4.5	2085	936	86	46	26.2000008	6
75.667	-107.31687	37.01636	south	m	4.5	2085	936	86	46	26.2000008	6
93	-107.316496	37.016185	south	m	4.5	2085	936	86	46	26.2000008	6
101	-107.316025	37.016004	south	m	4.5	2085	926	87	47	26.2000008	6
93	-107.315849	37.016062	south	m	4.5	2085	926	87	47	26.2000008	6
106	-107.315699	37.01601	south	m	4.5	2085	926	87	47	26.2000008	6
105.333	-107.139047	37.048761	south	m	4.5	2085	890	98	44	26.1000004	5
111	-107.138926	37.048735	south	m	4.5	2085	890	98	44	26.1000004	5
103	-107.138809	37.049044	south	m	4.5	2085	890	98	44	26.1000004	5
108	-107.138643	37.049105	south	m	4.5	2085	890	98	44	26.1000004	5
110	-107.13805	37.049551	south	m	4.5	2085	944	88	43	26.3999996	5
101	-107.137971	37.049611	south	m	4.5	2085	944	88	43	26.3999996	5
103	-107.137959	37.049526	south	m	4.5	2085	944	88	43	26.3999996	5
93	-107.05157	37.125725	south	m	4.5	2085	768	131	47	25.5	4
114	-107.05083	37.125665	south	m	4.5	2085	768	131	47	25.5	4
99	-107.050656	37.125483	south	m	4.5	2085	768	131	47	25.5	4
94	-111.7432	34.990614	south	m	8.5	2055	742	229	47	21.5	4
77.5	-111.736392	35.024684	south	m	8.5	2055	774	214	49	22.2000008	4
101	-111.736376	35.024403	south	m	8.5	2055	774	214	49	22.2000008	4
101	-111.736364	35.02485	south	m	8.5	2055	774	214	49	22.2000008	4
95	-111.736333	35.024488	south	m	8.5	2055	774	214	49	22.2000008	4
82	-111.7356	35.025017	south	m	8.5	2055	774	214	49	22.2000008	4
96.333	-111.735475	35.025062	south	m	8.5	2055	774	214	49	22.2000008	4
99	-111.71947	35.061937	south	m	8.5	2055	768	183	47	22.2000008	4
99	-111.719427	35.061757	south	m	8.5	2055	768	183	47	22.2000008	4
93	-111.719207	35.061641	south	m	8.5	2055	768	183	47	22.2000008	4
93	-111.719005	35.061545	south	m	8.5	2055	768	183	47	22.2000008	4
95.5	-111.718857	35.061446	south	m	8.5	2055	768	183	47	22.2000008	4
98	-111.718729	35.060678	south	m	8.5	2055	768	183	47	22.2000008	4
111	-111.718657	35.061271	south	m	8.5	2055	768	183	47	22.2000008	4
77.667	-109.141072	33.593919	south	m	8.5	2055	1020	118	43	21.2999992	4
92.333	-109.140529	33.594052	south	m	8.5	2055	1020	118	43	21.2999992	4
75	-109.140297	33.594039	south	m	8.5	2055	1020	118	43	21.2999992	4
92.333	-109.139803	33.594145	south	m	8.5	2055	1020	118	43	21.2999992	4
71	-109.139701	33.594426	south	m	8.5	2055	1020	118	43	21.2999992	4
91	-109.139593	33.59489	south	m	8.5	2055	1020	118	43	21.2999992	4
89	-109.139566	33.594102	south	m	8.5	2055	1020	118	43	21.2999992	4
75.667	-109.139416	33.594501	south	m	8.5	2055	1020	118	43	21.2999992	4
71	-109.139415	33.594784	south	m	8.5	2055	1020	118	43	21.2999992	4
85	-109.098359	33.627384	south	m	8.5	2055	1030	112	42	21.2000008	4
81	-109.098047	33.627563	south	m	8.5	2055	1030	112	42	21.2000008	4
84	-109.097852	33.627914	south	m	8.5	2055	1030	112	42	21.2000008	4
77	-109.097651	33.628114	south	m	8.5	2055	1030	112	42	21.2000008	4
76.333	-109.097528	33.628396	south	m	8.5	2055	1030	112	42	21.2000008	4
89.667	-109.097081	33.629435	south	m	8.5	2055	1030	112	42	21.2000008	4
77.667	-109.097051	33.629853	south	m	8.5	2055	1030	112	42	21.2000008	4
73	-109.096553	33.630158	south	m	8.5	2055	1030	112	42	21.2000008	4
81	-109.088461	33.667164	south	m	8.5	2055	1051	105	42	21.2000008	4
91	-109.088374	33.667375	south	m	8.5	2055	943	107	45	20.8999996	4
87	-109.088284	33.667495	south	m	8.5	2055	943	107	45	20.8999996	4
83	-109.08791	33.667487	south	m	8.5	2055	943	107	45	20.8999996	4
73	-109.087889	33.667326	south	m	8.5	2055	943	107	45	20.8999996	4
83	-109.087587	33.667733	south	m	8.5	2055	943	107	45	20.8999996	4
87.667	-109.087243	33.668045	south	m	8.5	2055	943	107	45	20.8999996	4
75	-109.086989	33.668408	south	m	8.5	2055	943	107	45	20.8999996	4
79.667	-109.086948	33.668254	south	m	8.5	2055	943	107	45	20.8999996	4
86	-109.086825	33.668624	south	m	8.5	2055	943	107	45	20.8999996	4
84	-109.071645	33.697672	south	m	8.5	2055	1009	103	43	21.1000004	4
76	-109.071533	33.697367	south	m	8.5	2055	1009	103	43	21.1000004	4
91	-109.07102	33.75107	south	m	8.5	2055	981	99	42	21.2000008	2
80.333	-109.070798	33.697885	south	m	8.5	2055	1009	103	43	21.1000004	4
95	-109.070598	33.698281	south	m	8.5	2055	1009	103	43	21.1000004	4
76.333	-109.070498	33.750565	south	m	8.5	2055	981	99	42	21.2000008	2
91	-109.070384	33.750448	south	m	8.5	2055	981	99	42	21.2000008	2
94.333	-109.070348	33.75044	south	m	8.5	2055	981	99	42	21.2000008	2
83	-109.070178	33.69831	south	m	8.5	2055	1009	103	43	21.1000004	4
97.5	-109.069746	33.749471	south	m	8.5	2055	981	99	42	21.2000008	2
87	-109.069734	33.749942	south	m	8.5	2055	981	99	42	21.2000008	2
92	-109.069695	33.749075	south	m	8.5	2055	981	99	42	21.2000008	2
81	-109.069684	33.698017	south	m	8.5	2055	1009	103	43	21.1000004	4
94	-109.06953	33.748859	south	m	8.5	2055	981	99	42	21.2000008	2
84	-109.069466	33.69804	south	m	8.5	2055	1009	103	43	21.1000004	4
87	-109.069247	33.748818	south	m	8.5	2055	981	99	42	21.2000008	2
98.5	-107.318141	37.016597	south	m	8.5	2055	941	82	46	26.1000004	6
99	-107.317661	37.016269	south	m	8.5	2055	941	82	46	26.1000004	6
113	-107.317385	37.016425	south	m	8.5	2055	941	82	46	26.1000004	6
75.667	-107.31687	37.01636	south	m	8.5	2055	941	82	46	26.1000004	6
93	-107.316496	37.016185	south	m	8.5	2055	941	82	46	26.1000004	6
101	-107.316025	37.016004	south	m	8.5	2055	930	82	47	26.1000004	6
93	-107.315849	37.016062	south	m	8.5	2055	930	82	47	26.1000004	6
106	-107.315699	37.01601	south	m	8.5	2055	930	82	47	26.1000004	6
105.333	-107.139047	37.048761	south	m	8.5	2055	892	93	45	26	5
111	-107.138926	37.048735	south	m	8.5	2055	892	93	45	26	5
103	-107.138809	37.049044	south	m	8.5	2055	892	93	45	26	5
108	-107.138643	37.049105	south	m	8.5	2055	892	93	45	26	5
110	-107.13805	37.049551	south	m	8.5	2055	948	83	44	26.2000008	5
101	-107.137971	37.049611	south	m	8.5	2055	948	83	44	26.2000008	5
103	-107.137959	37.049526	south	m	8.5	2055	948	83	44	26.2000008	5
93	-107.05157	37.125725	south	m	8.5	2055	765	125	47	25.3999996	4
114	-107.05083	37.125665	south	m	8.5	2055	765	125	47	25.3999996	4
99	-107.050656	37.125483	south	m	8.5	2055	765	125	47	25.3999996	4
94	-111.7432	34.990614	south	m	8.5	2085	887	204	48	22.2000008	4
77.5	-111.736392	35.024684	south	m	8.5	2085	924	191	50	22.7999992	4
101	-111.736376	35.024403	south	m	8.5	2085	924	191	50	22.7999992	4
101	-111.736364	35.02485	south	m	8.5	2085	924	191	50	22.7999992	4
95	-111.736333	35.024488	south	m	8.5	2085	924	191	50	22.7999992	4
82	-111.7356	35.025017	south	m	8.5	2085	924	191	50	22.7999992	4
96.333	-111.735475	35.025062	south	m	8.5	2085	924	191	50	22.7999992	4
99	-111.71947	35.061937	south	m	8.5	2085	932	163	48	22.8999996	4
99	-111.719427	35.061757	south	m	8.5	2085	932	163	48	22.8999996	4
93	-111.719207	35.061641	south	m	8.5	2085	932	163	48	22.8999996	4
93	-111.719005	35.061545	south	m	8.5	2085	932	163	48	22.8999996	4
95.5	-111.718857	35.061446	south	m	8.5	2085	932	163	48	22.8999996	4
98	-111.718729	35.060678	south	m	8.5	2085	932	163	48	22.8999996	4
111	-111.718657	35.061271	south	m	8.5	2085	932	163	48	22.8999996	4
77.667	-109.141072	33.593919	south	m	8.5	2085	1218	101	44	22.1000004	4
92.333	-109.140529	33.594052	south	m	8.5	2085	1218	101	44	22.1000004	4
75	-109.140297	33.594039	south	m	8.5	2085	1218	101	44	22.1000004	4
92.333	-109.139803	33.594145	south	m	8.5	2085	1218	101	44	22.1000004	4
71	-109.139701	33.594426	south	m	8.5	2085	1218	101	44	22.1000004	4
91	-109.139593	33.59489	south	m	8.5	2085	1218	101	44	22.1000004	4
89	-109.139566	33.594102	south	m	8.5	2085	1218	101	44	22.1000004	4
75.667	-109.139416	33.594501	south	m	8.5	2085	1218	101	44	22.1000004	4
71	-109.139415	33.594784	south	m	8.5	2085	1218	101	44	22.1000004	4
85	-109.098359	33.627384	south	m	8.5	2085	1224	96	43	22	4
81	-109.098047	33.627563	south	m	8.5	2085	1224	96	43	22	4
84	-109.097852	33.627914	south	m	8.5	2085	1224	96	43	22	4
77	-109.097651	33.628114	south	m	8.5	2085	1224	96	43	22	4
76.333	-109.097528	33.628396	south	m	8.5	2085	1224	96	43	22	4
89.667	-109.097081	33.629435	south	m	8.5	2085	1224	96	43	22	4
77.667	-109.097051	33.629853	south	m	8.5	2085	1224	96	43	22	4
73	-109.096553	33.630158	south	m	8.5	2085	1224	96	43	22	4
81	-109.088461	33.667164	south	m	8.5	2085	1246	91	42	22	4
91	-109.088374	33.667375	south	m	8.5	2085	1132	92	46	21.7000008	4
87	-109.088284	33.667495	south	m	8.5	2085	1132	92	46	21.7000008	4
83	-109.08791	33.667487	south	m	8.5	2085	1132	92	46	21.7000008	4
73	-109.087889	33.667326	south	m	8.5	2085	1132	92	46	21.7000008	4
83	-109.087587	33.667733	south	m	8.5	2085	1132	92	46	21.7000008	4
87.667	-109.087243	33.668045	south	m	8.5	2085	1132	92	46	21.7000008	4
75	-109.086989	33.668408	south	m	8.5	2085	1132	92	46	21.7000008	4
79.667	-109.086948	33.668254	south	m	8.5	2085	1132	92	46	21.7000008	4
86	-109.086825	33.668624	south	m	8.5	2085	1132	92	46	21.7000008	4
84	-109.071645	33.697672	south	m	8.5	2085	1199	89	44	22	4
76	-109.071533	33.697367	south	m	8.5	2085	1199	89	44	22	4
91	-109.07102	33.75107	south	m	8.5	2085	1171	86	43	22	2
80.333	-109.070798	33.697885	south	m	8.5	2085	1199	89	44	22	4
95	-109.070598	33.698281	south	m	8.5	2085	1199	89	44	22	4
76.333	-109.070498	33.750565	south	m	8.5	2085	1171	86	43	22	2
91	-109.070384	33.750448	south	m	8.5	2085	1171	86	43	22	2
94.333	-109.070348	33.75044	south	m	8.5	2085	1171	86	43	22	2
83	-109.070178	33.69831	south	m	8.5	2085	1199	89	44	22	4
97.5	-109.069746	33.749471	south	m	8.5	2085	1171	86	43	22	2
87	-109.069734	33.749942	south	m	8.5	2085	1171	86	43	22	2
92	-109.069695	33.749075	south	m	8.5	2085	1171	86	43	22	2
81	-109.069684	33.698017	south	m	8.5	2085	1199	89	44	22	4
94	-109.06953	33.748859	south	m	8.5	2085	1171	86	43	22	2
84	-109.069466	33.69804	south	m	8.5	2085	1199	89	44	22	4
87	-109.069247	33.748818	south	m	8.5	2085	1171	86	43	22	2
98.5	-107.318141	37.016597	south	m	8.5	2085	1073	81	47	27.2000008	6
99	-107.317661	37.016269	south	m	8.5	2085	1073	81	47	27.2000008	6
113	-107.317385	37.016425	south	m	8.5	2085	1073	81	47	27.2000008	6
75.667	-107.31687	37.01636	south	m	8.5	2085	1073	81	47	27.2000008	6
93	-107.316496	37.016185	south	m	8.5	2085	1073	81	47	27.2000008	6
101	-107.316025	37.016004	south	m	8.5	2085	1056	82	48	27.2000008	6
93	-107.315849	37.016062	south	m	8.5	2085	1056	82	48	27.2000008	6
106	-107.315699	37.01601	south	m	8.5	2085	1056	82	48	27.2000008	6
105.333	-107.139047	37.048761	south	m	8.5	2085	1024	92	46	27.1000004	5
111	-107.138926	37.048735	south	m	8.5	2085	1024	92	46	27.1000004	5
103	-107.138809	37.049044	south	m	8.5	2085	1024	92	46	27.1000004	5
108	-107.138643	37.049105	south	m	8.5	2085	1024	92	46	27.1000004	5
110	-107.13805	37.049551	south	m	8.5	2085	1078	83	45	27.2999992	5
101	-107.137971	37.049611	south	m	8.5	2085	1078	83	45	27.2999992	5
103	-107.137959	37.049526	south	m	8.5	2085	1078	83	45	27.2999992	5
93	-107.05157	37.125725	south	m	8.5	2085	896	124	48	26.5	4
114	-107.05083	37.125665	south	m	8.5	2085	896	124	48	26.5	4
99	-107.050656	37.125483	south	m	8.5	2085	896	124	48	26.5	4
113	-114.230444	38.92245	central	norm	norm	norm	424	142	58	22.2999992	2
103	-114.229932	38.92223	central	norm	norm	norm	424	142	58	22.2999992	2
96.5	-114.229724	38.922198	central	norm	norm	norm	424	142	58	22.2999992	2
99	-114.229504	38.92214	central	norm	norm	norm	424	142	58	22.2999992	2
103	-114.2291	38.921749	central	norm	norm	norm	424	142	58	22.2999992	2
103.5	-114.228928	38.921481	central	norm	norm	norm	424	142	58	22.2999992	2
111	-114.228521	38.921657	central	norm	norm	norm	424	142	58	22.2999992	2
93	-114.228457	38.921501	central	norm	norm	norm	424	142	58	22.2999992	2
105	-114.207864	38.859693	central	norm	norm	norm	520	109	56	23.2000008	2
111	-114.207498	38.859722	central	norm	norm	norm	520	109	56	23.2000008	2
104.5	-114.207465	38.85959	central	norm	norm	norm	520	109	56	23.2000008	2
97	-114.207209	38.859708	central	norm	norm	norm	520	109	56	23.2000008	2
103	-114.207077	38.859495	central	norm	norm	norm	520	109	56	23.2000008	2
104	-114.206829	38.859541	central	norm	norm	norm	520	109	56	23.2000008	2
100.5	-114.179945	38.86497	central	norm	norm	norm	637	82	56	23.8999996	2
105	-114.179875	38.864991	central	norm	norm	norm	637	82	56	23.8999996	2
98.5	-114.179769	38.865032	central	norm	norm	norm	637	82	56	23.8999996	2
105.5	-114.17973	38.865033	central	norm	norm	norm	637	82	56	23.8999996	2
107.5	-114.179648	38.865128	central	norm	norm	norm	637	82	56	23.8999996	2
105.5	-114.174963	38.863869	central	norm	norm	norm	637	82	56	23.8999996	2
107	-114.174911	38.863816	central	norm	norm	norm	637	82	56	23.8999996	2
105.5	-114.174843	38.863783	central	norm	norm	norm	637	82	56	23.8999996	2
108.333	-114.174719	38.86362	central	norm	norm	norm	637	82	56	23.8999996	2
98.333	-114.174627	38.863511	central	norm	norm	norm	637	82	56	23.8999996	2
100.5	-114.13293	38.918817	central	norm	norm	norm	646	76	58	24	3
93	-114.132929	38.918818	central	norm	norm	norm	646	76	58	24	3
114.333	-114.13253	38.918997	central	norm	norm	norm	646	76	58	24	3
108.5	-114.13153	38.918978	central	norm	norm	norm	646	76	58	24	3
91.5	-114.13128	38.919054	central	norm	norm	norm	646	76	58	24	3
95	-114.130996	38.91912	central	norm	norm	norm	646	76	58	24	3
83	-114.130452	38.91917	central	norm	norm	norm	646	76	58	24	3
94.5	-114.130127	38.91919	central	norm	norm	norm	646	76	58	24	3
99.5	-114.129899	38.919233	central	norm	norm	norm	646	76	58	24	3
96.333	-114.129722	38.91931	central	norm	norm	norm	646	76	58	24	3
105.667	-114.129518	38.919425	central	norm	norm	norm	646	76	58	24	3
104.5	-114.127674	38.858101	central	norm	norm	norm	728	65	55	24.2999992	3
111	-114.127615	38.85811	central	norm	norm	norm	728	65	55	24.2999992	3
106	-114.12713	38.858098	central	norm	norm	norm	728	65	55	24.2999992	3
111	-114.102312	38.854064	central	norm	norm	norm	785	58	53	24.3999996	3
99	-114.101613	38.854007	central	norm	norm	norm	785	58	53	24.3999996	3
105	-114.083685	38.923144	central	norm	norm	norm	896	47	49	25	3
105	-114.083526	38.923265	central	norm	norm	norm	896	47	49	25	3
97	-114.083431	38.923205	central	norm	norm	norm	896	47	49	25	3
104	-114.08343	38.923206	central	norm	norm	norm	896	47	49	25	3
99.5	-114.083273	38.923237	central	norm	norm	norm	896	47	49	25	3
98.5	-114.083252	38.923392	central	norm	norm	norm	896	47	49	25	3
118	-111.906459	41.135949	central	norm	norm	norm	578	156	59	26.7000008	5
117	-111.905795	41.136065	central	norm	norm	norm	578	156	59	26.7000008	5
97.667	-111.905549	41.136057	central	norm	norm	norm	578	156	59	26.7000008	5
113.667	-111.905082	41.136166	central	norm	norm	norm	578	156	59	26.7000008	5
115	-111.904752	41.136085	central	norm	norm	norm	578	156	59	26.7000008	5
97.667	-111.90438	41.136263	central	norm	norm	norm	578	156	59	26.7000008	5
97	-111.755152	41.108551	central	norm	norm	norm	577	176	54	26	5
100	-111.754316	41.108585	central	norm	norm	norm	599	166	54	26.2000008	5
98	-111.753603	41.10882	central	norm	norm	norm	599	166	54	26.2000008	5
97	-111.753212	41.109432	central	norm	norm	norm	599	166	54	26.2000008	5
106.5	-111.753133	41.109045	central	norm	norm	norm	599	166	54	26.2000008	5
93.333	-111.751734	41.108559	central	norm	norm	norm	599	166	54	26.2000008	5
87	-111.751612	41.107759	central	norm	norm	norm	599	166	54	26.2000008	5
114.5	-111.521757	41.044413	central	norm	norm	norm	643	121	49	25.3999996	5
108	-111.521364	41.044023	central	norm	norm	norm	643	121	49	25.3999996	5
94.333	-111.521184	41.043866	central	norm	norm	norm	643	121	49	25.3999996	5
102.5	-111.520478	41.042964	central	norm	norm	norm	643	121	49	25.3999996	5
97.667	-111.519832	41.042549	central	norm	norm	norm	643	121	49	25.3999996	5
95.667	-111.519124	41.042264	central	norm	norm	norm	643	121	49	25.3999996	5
105	-111.518548	41.042475	central	norm	norm	norm	643	121	49	25.3999996	5
96	-111.242551	40.738673	central	norm	norm	norm	510	151	51	23.5	1
105.5	-111.241958	40.739109	central	norm	norm	norm	510	151	51	23.5	1
97	-111.241686	40.738966	central	norm	norm	norm	510	151	51	23.5	1
110	-111.108298	40.761243	central	norm	norm	norm	241	295	56	21.7000008	3
95	-111.103046	40.749954	central	norm	norm	norm	357	248	51	22.3999996	3
105	-109.541949	38.025691	central	norm	norm	norm	863	57	51	26.1000004	2
83	-109.54162	38.025798	central	norm	norm	norm	863	57	51	26.1000004	2
93	-109.541452	38.02594	central	norm	norm	norm	863	57	51	26.1000004	2
90	-109.540765	38.026226	central	norm	norm	norm	863	57	51	26.1000004	2
95.5	-109.540632	38.026092	central	norm	norm	norm	863	57	51	26.1000004	2
88	-109.540356	38.025715	central	norm	norm	norm	863	57	51	26.1000004	2
87	-109.540317	38.025452	central	norm	norm	norm	863	57	51	26.1000004	2
95.667	-109.54027	38.025326	central	norm	norm	norm	863	57	51	26.1000004	2
93	-109.540135	38.025365	central	norm	norm	norm	863	57	51	26.1000004	2
101.667	-109.534387	37.901412	central	norm	norm	norm	547	143	57	23.7000008	1
89.5	-109.534313	37.901461	central	norm	norm	norm	547	143	57	23.7000008	1
98	-109.534309	37.901549	central	norm	norm	norm	547	143	57	23.7000008	1
100	-109.533631	37.901924	central	norm	norm	norm	547	143	57	23.7000008	1
97.5	-109.517419	37.981178	central	norm	norm	norm	784	63	52	25.6000004	2
92.5	-109.517254	37.981071	central	norm	norm	norm	784	63	52	25.6000004	2
77	-109.516988	37.980954	central	norm	norm	norm	784	63	52	25.6000004	2
110.5	-109.516825	37.981339	central	norm	norm	norm	784	63	52	25.6000004	2
96.333	-109.516822	37.980799	central	norm	norm	norm	784	63	52	25.6000004	2
89.667	-109.516607	37.980611	central	norm	norm	norm	784	63	52	25.6000004	2
89.5	-109.516556	37.982269	central	norm	norm	norm	784	63	52	25.6000004	2
97	-109.516389	37.982123	central	norm	norm	norm	784	63	52	25.6000004	2
99.5	-109.51637	37.981865	central	norm	norm	norm	784	63	52	25.6000004	2
99	-108.401422	38.264708	central	norm	norm	norm	831	50	46	25.1000004	5
99	-108.401359	38.264881	central	norm	norm	norm	831	50	46	25.1000004	5
103	-108.401148	38.266425	central	norm	norm	norm	831	50	46	25.1000004	5
107	-108.401038	38.264263	central	norm	norm	norm	831	50	46	25.1000004	5
114	-108.400864	38.266564	central	norm	norm	norm	831	50	46	25.1000004	5
97	-108.400777	38.263901	central	norm	norm	norm	831	50	46	25.1000004	5
82.333	-108.335608	37.632696	central	norm	norm	norm	425	170	48	20.6000004	4
98	-108.334283	37.633663	central	norm	norm	norm	425	170	48	20.6000004	4
91.5	-108.334206	37.633339	central	norm	norm	norm	425	170	48	20.6000004	4
81	-108.333738	37.633783	central	norm	norm	norm	425	170	48	20.6000004	4
100.333	-108.333307	37.633885	central	norm	norm	norm	425	170	48	20.6000004	4
105	-108.332917	37.634299	central	norm	norm	norm	425	170	48	20.6000004	4
106	-108.222675	38.131498	central	norm	norm	norm	626	77	46	23.1000004	5
97.667	-108.222353	38.131436	central	norm	norm	norm	626	77	46	23.1000004	5
108.333	-108.222275	38.131279	central	norm	norm	norm	626	77	46	23.1000004	5
98.333	-108.221333	38.130984	central	norm	norm	norm	626	77	46	23.1000004	5
91.5	-108.221313	38.130457	central	norm	norm	norm	626	77	46	23.1000004	5
106	-108.218011	38.129875	central	norm	norm	norm	596	80	46	22.6000004	5
108.333	-108.217726	38.12986	central	norm	norm	norm	596	80	46	22.6000004	5
107	-108.217319	38.129763	central	norm	norm	norm	596	80	46	22.6000004	5
106.5	-108.216518	38.129821	central	norm	norm	norm	596	80	46	22.6000004	5
106	-108.14992	38.056542	central	norm	norm	norm	543	101	46	21.7000008	4
115	-108.149538	38.055668	central	norm	norm	norm	543	101	46	21.7000008	4
107	-108.149323	38.055532	central	norm	norm	norm	543	101	46	21.7000008	4
109	-108.148527	38.055443	central	norm	norm	norm	543	101	46	21.7000008	4
117	-108.148168	38.055513	central	norm	norm	norm	543	101	46	21.7000008	4
108.333	-108.148082	38.055447	central	norm	norm	norm	543	101	46	21.7000008	4
108	-108.112451	37.600104	central	norm	norm	norm	373	182	45	19.5	2
108	-108.112448	37.600156	central	norm	norm	norm	373	182	45	19.5	2
93	-108.112421	37.599779	central	norm	norm	norm	373	182	45	19.5	2
110	-108.110986	37.598024	central	norm	norm	norm	373	182	45	19.5	2
103	-108.11069	37.597937	central	norm	norm	norm	373	182	45	19.5	2
105	-108.107576	37.595151	central	norm	norm	norm	373	182	45	19.5	2
99	-108.107207	37.594819	central	norm	norm	norm	373	182	45	19.5	2
108	-108.020516	37.740961	central	norm	norm	norm	283	210	44	18.6000004	3
101	-108.020342	37.740894	central	norm	norm	norm	283	210	44	18.6000004	3
120.75	-108.020144	37.740606	central	norm	norm	norm	283	210	44	18.6000004	3
103.5	-108.000104	37.759483	central	norm	norm	norm	306	203	43	18.7000008	3
98	-108.000061	37.75959	central	norm	norm	norm	306	203	43	18.7000008	3
101	-107.987844	37.768682	central	norm	norm	norm	268	227	44	18.6000004	3
98.5	-107.98721	37.769253	central	norm	norm	norm	268	227	44	18.6000004	3
112.5	-107.972249	37.967669	central	norm	norm	norm	437	142	45	20.3999996	2
111	-107.972116	37.967566	central	norm	norm	norm	437	142	45	20.3999996	2
101.667	-107.971952	37.967366	central	norm	norm	norm	437	142	45	20.3999996	2
91	-107.97183	37.967338	central	norm	norm	norm	437	142	45	20.3999996	2
109.667	-107.971788	37.967719	central	norm	norm	norm	437	142	45	20.3999996	2
117	-107.971654	37.967258	central	norm	norm	norm	437	142	45	20.3999996	2
83	-107.971374	37.967295	central	norm	norm	norm	437	142	45	20.3999996	2
93	-107.971085	37.967393	central	norm	norm	norm	437	142	45	20.3999996	2
100	-107.883048	37.848522	central	norm	norm	norm	313	147	45	19.1000004	2
100.5	-107.882816	37.848339	central	norm	norm	norm	313	147	45	19.1000004	2
112	-107.837417	37.948738	central	norm	norm	norm	355	137	44	19.3999996	2
92	-107.837372	37.948393	central	norm	norm	norm	355	137	44	19.3999996	2
118	-107.797107	37.935092	central	norm	norm	norm	274	172	46	19.2999992	3
107	-107.796736	37.935041	central	norm	norm	norm	274	172	46	19.2999992	3
109	-107.7966	37.935042	central	norm	norm	norm	274	172	46	19.2999992	3
109	-107.796494	37.93508	central	norm	norm	norm	274	172	46	19.2999992	3
103.667	-107.052006	37.125912	central	norm	norm	norm	639	116	46	23.2999992	4
103.5	-107.051773	37.126271	central	norm	norm	norm	639	116	46	23.2999992	4
103.5	-107.051713	37.125823	central	norm	norm	norm	639	116	46	23.2999992	4
98.333	-107.051666	37.126123	central	norm	norm	norm	639	116	46	23.2999992	4
96.5	-107.051103	37.125787	central	norm	norm	norm	639	116	46	23.2999992	4
109.5	-106.890442	37.442468	central	norm	norm	norm	457	197	44	22.6000004	1
91	-106.890082	37.442725	central	norm	norm	norm	457	197	44	22.6000004	1
106	-106.889818	37.442661	central	norm	norm	norm	457	197	44	22.6000004	1
103.5	-106.887581	37.443397	central	norm	norm	norm	457	197	44	22.6000004	1
99.667	-106.886858	37.441876	central	norm	norm	norm	440	221	46	22.2000008	1
100	-106.885516	37.460056	central	norm	norm	norm	187	361	51	19.6000004	2
79	-106.88514	37.46077	central	norm	norm	norm	187	361	51	19.6000004	2
99	-106.88508	37.460659	central	norm	norm	norm	187	361	51	19.6000004	2
80.5	-106.885066	37.460416	central	norm	norm	norm	187	361	51	19.6000004	2
88.333	-106.765805	37.565583	central	norm	norm	norm	331	171	45	20.8999996	3
105	-106.765803	37.56558	central	norm	norm	norm	331	171	45	20.8999996	3
109.25	-106.761863	37.567902	central	norm	norm	norm	331	171	45	20.8999996	3
86.5	-106.756242	37.572432	central	norm	norm	norm	331	171	45	20.8999996	3
108	-106.756066	37.572827	central	norm	norm	norm	331	171	45	20.8999996	3
100.333	-106.729141	37.592613	central	norm	norm	norm	373	141	45	21.2000008	3
89	-106.728818	37.590568	central	norm	norm	norm	373	141	45	21.2000008	3
95	-106.728332	37.591876	central	norm	norm	norm	373	141	45	21.2000008	3
87.667	-106.728218	37.59122	central	norm	norm	norm	373	141	45	21.2000008	3
89	-106.604674	37.677934	central	norm	norm	norm	592	60	40	23.2999992	1
109.5	-106.604425	37.678093	central	norm	norm	norm	592	60	40	23.2999992	1
102.5	-106.604372	37.678278	central	norm	norm	norm	592	60	40	23.2999992	1
97.5	-106.60419	37.678489	central	norm	norm	norm	592	60	40	23.2999992	1
115	-106.603882	37.678858	central	norm	norm	norm	592	60	40	23.2999992	1
105	-106.60386	37.679155	central	norm	norm	norm	592	60	40	23.2999992	1
120.75	-106.603614	37.679374	central	norm	norm	norm	592	60	40	23.2999992	1
110.333	-106.603597	37.679264	central	norm	norm	norm	592	60	40	23.2999992	1
103.667	-106.60337	37.679643	central	norm	norm	norm	592	60	40	23.2999992	1
102.5	-106.60324	37.679719	central	norm	norm	norm	592	60	40	23.2999992	1
85.5	-105.587333	37.653426	central	norm	norm	norm	787	25	43	24.2999992	3
98.5	-105.587269	37.653254	central	norm	norm	norm	787	25	43	24.2999992	3
100.5	-105.587078	37.653229	central	norm	norm	norm	787	25	43	24.2999992	3
108	-105.586805	37.653051	central	norm	norm	norm	787	25	43	24.2999992	3
100	-105.586626	37.653104	central	norm	norm	norm	787	25	43	24.2999992	3
88	-105.585642	37.65161	central	norm	norm	norm	787	25	43	24.2999992	3
106	-105.58564	37.651531	central	norm	norm	norm	787	25	43	24.2999992	3
99.667	-105.585596	37.651425	central	norm	norm	norm	787	25	43	24.2999992	3
103.5	-105.585506	37.652246	central	norm	norm	norm	787	25	43	24.2999992	3
85.5	-105.585405	37.652061	central	norm	norm	norm	787	25	43	24.2999992	3
94	-105.518323	37.737348	central	norm	norm	norm	662	35	49	22.5	1
98.5	-105.518002	37.737743	central	norm	norm	norm	662	35	49	22.5	1
104	-105.517695	37.738022	central	norm	norm	norm	662	35	49	22.5	1
99	-105.51761	37.738079	central	norm	norm	norm	662	35	49	22.5	1
101.5	-105.517405	37.738427	central	norm	norm	norm	662	35	49	22.5	1
103	-105.517395	37.738228	central	norm	norm	norm	662	35	49	22.5	1
113	-105.517048	37.738318	central	norm	norm	norm	662	35	49	22.5	1
110	-105.516801	37.738317	central	norm	norm	norm	662	35	49	22.5	1
107	-105.516724	37.738072	central	norm	norm	norm	662	35	49	22.5	1
105	-105.503354	37.756012	central	norm	norm	norm	617	40	49	22	1
103	-105.503239	37.755745	central	norm	norm	norm	617	40	49	22	1
107	-105.503199	37.755359	central	norm	norm	norm	617	40	49	22	1
108	-105.503171	37.756245	central	norm	norm	norm	617	40	49	22	1
110	-105.502951	37.756158	central	norm	norm	norm	617	40	49	22	1
105	-105.5026	37.755969	central	norm	norm	norm	617	40	49	22	1
105	-105.502358	37.756176	central	norm	norm	norm	617	40	49	22	1
107	-105.502281	37.75609	central	norm	norm	norm	617	40	49	22	1
113	-114.230444	38.92245	central	g	4.5	2055	567	143	56	24.3999996	2
103	-114.229932	38.92223	central	g	4.5	2055	567	143	56	24.3999996	2
96.5	-114.229724	38.922198	central	g	4.5	2055	567	143	56	24.3999996	2
99	-114.229504	38.92214	central	g	4.5	2055	567	143	56	24.3999996	2
103	-114.2291	38.921749	central	g	4.5	2055	567	143	56	24.3999996	2
103.5	-114.228928	38.921481	central	g	4.5	2055	567	143	56	24.3999996	2
111	-114.228521	38.921657	central	g	4.5	2055	567	143	56	24.3999996	2
93	-114.228457	38.921501	central	g	4.5	2055	567	143	56	24.3999996	2
105	-114.207864	38.859693	central	g	4.5	2055	667	111	54	25.3999996	2
111	-114.207498	38.859722	central	g	4.5	2055	667	111	54	25.3999996	2
104.5	-114.207465	38.85959	central	g	4.5	2055	667	111	54	25.3999996	2
97	-114.207209	38.859708	central	g	4.5	2055	667	111	54	25.3999996	2
103	-114.207077	38.859495	central	g	4.5	2055	667	111	54	25.3999996	2
104	-114.206829	38.859541	central	g	4.5	2055	667	111	54	25.3999996	2
100.5	-114.179945	38.86497	central	g	4.5	2055	800	83	54	26.1000004	2
105	-114.179875	38.864991	central	g	4.5	2055	800	83	54	26.1000004	2
98.5	-114.179769	38.865032	central	g	4.5	2055	800	83	54	26.1000004	2
105.5	-114.17973	38.865033	central	g	4.5	2055	800	83	54	26.1000004	2
107.5	-114.179648	38.865128	central	g	4.5	2055	800	83	54	26.1000004	2
105.5	-114.174963	38.863869	central	g	4.5	2055	800	83	54	26.1000004	2
107	-114.174911	38.863816	central	g	4.5	2055	800	83	54	26.1000004	2
105.5	-114.174843	38.863783	central	g	4.5	2055	800	83	54	26.1000004	2
108.333	-114.174719	38.86362	central	g	4.5	2055	800	83	54	26.1000004	2
98.333	-114.174627	38.863511	central	g	4.5	2055	800	83	54	26.1000004	2
100.5	-114.13293	38.918817	central	g	4.5	2055	812	77	56	26.2000008	3
93	-114.132929	38.918818	central	g	4.5	2055	812	77	56	26.2000008	3
114.333	-114.13253	38.918997	central	g	4.5	2055	812	77	56	26.2000008	3
108.5	-114.13153	38.918978	central	g	4.5	2055	812	77	56	26.2000008	3
91.5	-114.13128	38.919054	central	g	4.5	2055	812	77	56	26.2000008	3
95	-114.130996	38.91912	central	g	4.5	2055	812	77	56	26.2000008	3
83	-114.130452	38.91917	central	g	4.5	2055	812	77	56	26.2000008	3
94.5	-114.130127	38.91919	central	g	4.5	2055	812	77	56	26.2000008	3
99.5	-114.129899	38.919233	central	g	4.5	2055	812	77	56	26.2000008	3
96.333	-114.129722	38.91931	central	g	4.5	2055	812	77	56	26.2000008	3
105.667	-114.129518	38.919425	central	g	4.5	2055	812	77	56	26.2000008	3
104.5	-114.127674	38.858101	central	g	4.5	2055	909	67	53	26.5	3
111	-114.127615	38.85811	central	g	4.5	2055	909	67	53	26.5	3
106	-114.12713	38.858098	central	g	4.5	2055	909	67	53	26.5	3
111	-114.102312	38.854064	central	g	4.5	2055	969	60	51	26.7000008	3
99	-114.101613	38.854007	central	g	4.5	2055	969	60	51	26.7000008	3
105	-114.083685	38.923144	central	g	4.5	2055	1090	48	47	27.2000008	3
105	-114.083526	38.923265	central	g	4.5	2055	1090	48	47	27.2000008	3
97	-114.083431	38.923205	central	g	4.5	2055	1090	48	47	27.2000008	3
104	-114.08343	38.923206	central	g	4.5	2055	1090	48	47	27.2000008	3
99.5	-114.083273	38.923237	central	g	4.5	2055	1090	48	47	27.2000008	3
98.5	-114.083252	38.923392	central	g	4.5	2055	1090	48	47	27.2000008	3
118	-111.906459	41.135949	central	g	4.5	2055	712	179	59	28.5	5
117	-111.905795	41.136065	central	g	4.5	2055	712	179	59	28.5	5
97.667	-111.905549	41.136057	central	g	4.5	2055	712	179	59	28.5	5
113.667	-111.905082	41.136166	central	g	4.5	2055	712	179	59	28.5	5
115	-111.904752	41.136085	central	g	4.5	2055	712	179	59	28.5	5
97.667	-111.90438	41.136263	central	g	4.5	2055	712	179	59	28.5	5
97	-111.755152	41.108551	central	g	4.5	2055	715	208	54	27.8999996	5
100	-111.754316	41.108585	central	g	4.5	2055	737	198	53	28.1000004	5
98	-111.753603	41.10882	central	g	4.5	2055	737	198	53	28.1000004	5
97	-111.753212	41.109432	central	g	4.5	2055	737	198	53	28.1000004	5
106.5	-111.753133	41.109045	central	g	4.5	2055	737	198	53	28.1000004	5
93.333	-111.751734	41.108559	central	g	4.5	2055	737	198	53	28.1000004	5
87	-111.751612	41.107759	central	g	4.5	2055	737	198	53	28.1000004	5
114.5	-111.521757	41.044413	central	g	4.5	2055	792	142	49	27.3999996	5
108	-111.521364	41.044023	central	g	4.5	2055	792	142	49	27.3999996	5
94.333	-111.521184	41.043866	central	g	4.5	2055	792	142	49	27.3999996	5
102.5	-111.520478	41.042964	central	g	4.5	2055	792	142	49	27.3999996	5
97.667	-111.519832	41.042549	central	g	4.5	2055	792	142	49	27.3999996	5
95.667	-111.519124	41.042264	central	g	4.5	2055	792	142	49	27.3999996	5
105	-111.518548	41.042475	central	g	4.5	2055	792	142	49	27.3999996	5
96	-111.242551	40.738673	central	g	4.5	2055	675	177	49	25.7000008	1
105.5	-111.241958	40.739109	central	g	4.5	2055	675	177	49	25.7000008	1
97	-111.241686	40.738966	central	g	4.5	2055	675	177	49	25.7000008	1
110	-111.108298	40.761243	central	g	4.5	2055	388	339	54	24	3
95	-111.103046	40.749954	central	g	4.5	2055	519	284	50	24.7000008	3
105	-109.541949	38.025691	central	g	4.5	2055	1024	60	53	28.7999992	2
83	-109.54162	38.025798	central	g	4.5	2055	1024	60	53	28.7999992	2
93	-109.541452	38.02594	central	g	4.5	2055	1024	60	53	28.7999992	2
90	-109.540765	38.026226	central	g	4.5	2055	1024	60	53	28.7999992	2
95.5	-109.540632	38.026092	central	g	4.5	2055	1024	60	53	28.7999992	2
88	-109.540356	38.025715	central	g	4.5	2055	1024	60	53	28.7999992	2
87	-109.540317	38.025452	central	g	4.5	2055	1024	60	53	28.7999992	2
95.667	-109.54027	38.025326	central	g	4.5	2055	1024	60	53	28.7999992	2
93	-109.540135	38.025365	central	g	4.5	2055	1024	60	53	28.7999992	2
101.667	-109.534387	37.901412	central	g	4.5	2055	706	150	58	26.3999996	1
89.5	-109.534313	37.901461	central	g	4.5	2055	706	150	58	26.3999996	1
98	-109.534309	37.901549	central	g	4.5	2055	706	150	58	26.3999996	1
100	-109.533631	37.901924	central	g	4.5	2055	706	150	58	26.3999996	1
97.5	-109.517419	37.981178	central	g	4.5	2055	957	66	53	28.2999992	2
92.5	-109.517254	37.981071	central	g	4.5	2055	957	66	53	28.2999992	2
77	-109.516988	37.980954	central	g	4.5	2055	957	66	53	28.2999992	2
110.5	-109.516825	37.981339	central	g	4.5	2055	957	66	53	28.2999992	2
96.333	-109.516822	37.980799	central	g	4.5	2055	957	66	53	28.2999992	2
89.667	-109.516607	37.980611	central	g	4.5	2055	957	66	53	28.2999992	2
89.5	-109.516556	37.982269	central	g	4.5	2055	957	66	53	28.2999992	2
97	-109.516389	37.982123	central	g	4.5	2055	957	66	53	28.2999992	2
99.5	-109.51637	37.981865	central	g	4.5	2055	957	66	53	28.2999992	2
99	-108.401422	38.264708	central	g	4.5	2055	1026	57	48	27.3999996	5
99	-108.401359	38.264881	central	g	4.5	2055	1026	57	48	27.3999996	5
103	-108.401148	38.266425	central	g	4.5	2055	1026	57	48	27.3999996	5
107	-108.401038	38.264263	central	g	4.5	2055	1026	57	48	27.3999996	5
114	-108.400864	38.266564	central	g	4.5	2055	1026	57	48	27.3999996	5
97	-108.400777	38.263901	central	g	4.5	2055	1026	57	48	27.3999996	5
82.333	-108.335608	37.632696	central	g	4.5	2055	596	191	49	22.7999992	4
98	-108.334283	37.633663	central	g	4.5	2055	596	191	49	22.7999992	4
91.5	-108.334206	37.633339	central	g	4.5	2055	596	191	49	22.7999992	4
81	-108.333738	37.633783	central	g	4.5	2055	596	191	49	22.7999992	4
100.333	-108.333307	37.633885	central	g	4.5	2055	596	191	49	22.7999992	4
105	-108.332917	37.634299	central	g	4.5	2055	596	191	49	22.7999992	4
106	-108.222675	38.131498	central	g	4.5	2055	809	88	47	25.2999992	5
97.667	-108.222353	38.131436	central	g	4.5	2055	809	88	47	25.2999992	5
108.333	-108.222275	38.131279	central	g	4.5	2055	809	88	47	25.2999992	5
98.333	-108.221333	38.130984	central	g	4.5	2055	809	88	47	25.2999992	5
91.5	-108.221313	38.130457	central	g	4.5	2055	809	88	47	25.2999992	5
106	-108.218011	38.129875	central	g	4.5	2055	775	91	48	24.7999992	5
108.333	-108.217726	38.12986	central	g	4.5	2055	775	91	48	24.7999992	5
107	-108.217319	38.129763	central	g	4.5	2055	775	91	48	24.7999992	5
106.5	-108.216518	38.129821	central	g	4.5	2055	775	91	48	24.7999992	5
106	-108.14992	38.056542	central	g	4.5	2055	712	117	47	23.8999996	4
115	-108.149538	38.055668	central	g	4.5	2055	712	117	47	23.8999996	4
107	-108.149323	38.055532	central	g	4.5	2055	712	117	47	23.8999996	4
109	-108.148527	38.055443	central	g	4.5	2055	712	117	47	23.8999996	4
117	-108.148168	38.055513	central	g	4.5	2055	712	117	47	23.8999996	4
108.333	-108.148082	38.055447	central	g	4.5	2055	712	117	47	23.8999996	4
108	-108.112451	37.600104	central	g	4.5	2055	543	210	46	21.6000004	2
108	-108.112448	37.600156	central	g	4.5	2055	543	210	46	21.6000004	2
93	-108.112421	37.599779	central	g	4.5	2055	543	210	46	21.6000004	2
110	-108.110986	37.598024	central	g	4.5	2055	543	210	46	21.6000004	2
103	-108.11069	37.597937	central	g	4.5	2055	543	210	46	21.6000004	2
105	-108.107576	37.595151	central	g	4.5	2055	543	210	46	21.6000004	2
99	-108.107207	37.594819	central	g	4.5	2055	543	210	46	21.6000004	2
108	-108.020516	37.740961	central	g	4.5	2055	438	241	44	20.7000008	3
101	-108.020342	37.740894	central	g	4.5	2055	438	241	44	20.7000008	3
120.75	-108.020144	37.740606	central	g	4.5	2055	438	241	44	20.7000008	3
103.5	-108.000104	37.759483	central	g	4.5	2055	466	233	44	20.7999992	3
98	-108.000061	37.75959	central	g	4.5	2055	466	233	44	20.7999992	3
101	-107.987844	37.768682	central	g	4.5	2055	404	261	45	20.5	3
98.5	-107.98721	37.769253	central	g	4.5	2055	404	261	45	20.5	3
112.5	-107.972249	37.967669	central	g	4.5	2055	595	166	46	22.5	2
111	-107.972116	37.967566	central	g	4.5	2055	595	166	46	22.5	2
101.667	-107.971952	37.967366	central	g	4.5	2055	595	166	46	22.5	2
91	-107.97183	37.967338	central	g	4.5	2055	595	166	46	22.5	2
109.667	-107.971788	37.967719	central	g	4.5	2055	595	166	46	22.5	2
117	-107.971654	37.967258	central	g	4.5	2055	595	166	46	22.5	2
83	-107.971374	37.967295	central	g	4.5	2055	595	166	46	22.5	2
93	-107.971085	37.967393	central	g	4.5	2055	595	166	46	22.5	2
100	-107.883048	37.848522	central	g	4.5	2055	469	174	45	21.1000004	2
100.5	-107.882816	37.848339	central	g	4.5	2055	469	174	45	21.1000004	2
112	-107.837417	37.948738	central	g	4.5	2055	511	162	45	21.3999996	2
92	-107.837372	37.948393	central	g	4.5	2055	511	162	45	21.3999996	2
118	-107.797107	37.935092	central	g	4.5	2055	422	205	46	21.2999992	3
107	-107.796736	37.935041	central	g	4.5	2055	422	205	46	21.2999992	3
109	-107.7966	37.935042	central	g	4.5	2055	422	205	46	21.2999992	3
109	-107.796494	37.93508	central	g	4.5	2055	422	205	46	21.2999992	3
103.667	-107.052006	37.125912	central	g	4.5	2055	813	136	46	25	4
103.5	-107.051773	37.126271	central	g	4.5	2055	813	136	46	25	4
103.5	-107.051713	37.125823	central	g	4.5	2055	813	136	46	25	4
98.333	-107.051666	37.126123	central	g	4.5	2055	813	136	46	25	4
96.5	-107.051103	37.125787	central	g	4.5	2055	813	136	46	25	4
109.5	-106.890442	37.442468	central	g	4.5	2055	608	241	45	24	1
91	-106.890082	37.442725	central	g	4.5	2055	608	241	45	24	1
106	-106.889818	37.442661	central	g	4.5	2055	608	241	45	24	1
103.5	-106.887581	37.443397	central	g	4.5	2055	608	241	45	24	1
99.667	-106.886858	37.441876	central	g	4.5	2055	587	269	46	23.6000004	1
100	-106.885516	37.460056	central	g	4.5	2055	278	442	51	21	2
79	-106.88514	37.46077	central	g	4.5	2055	278	442	51	21	2
99	-106.88508	37.460659	central	g	4.5	2055	278	442	51	21	2
80.5	-106.885066	37.460416	central	g	4.5	2055	278	442	51	21	2
88.333	-106.765805	37.565583	central	g	4.5	2055	458	215	45	22.2000008	3
105	-106.765803	37.56558	central	g	4.5	2055	458	215	45	22.2000008	3
109.25	-106.761863	37.567902	central	g	4.5	2055	458	215	45	22.2000008	3
86.5	-106.756242	37.572432	central	g	4.5	2055	458	215	45	22.2000008	3
108	-106.756066	37.572827	central	g	4.5	2055	458	215	45	22.2000008	3
100.333	-106.729141	37.592613	central	g	4.5	2055	506	179	45	22.3999996	3
89	-106.728818	37.590568	central	g	4.5	2055	506	179	45	22.3999996	3
95	-106.728332	37.591876	central	g	4.5	2055	506	179	45	22.3999996	3
87.667	-106.728218	37.59122	central	g	4.5	2055	506	179	45	22.3999996	3
89	-106.604674	37.677934	central	g	4.5	2055	770	78	41	24.3999996	1
109.5	-106.604425	37.678093	central	g	4.5	2055	770	78	41	24.3999996	1
102.5	-106.604372	37.678278	central	g	4.5	2055	770	78	41	24.3999996	1
97.5	-106.60419	37.678489	central	g	4.5	2055	770	78	41	24.3999996	1
115	-106.603882	37.678858	central	g	4.5	2055	770	78	41	24.3999996	1
105	-106.60386	37.679155	central	g	4.5	2055	770	78	41	24.3999996	1
120.75	-106.603614	37.679374	central	g	4.5	2055	770	78	41	24.3999996	1
110.333	-106.603597	37.679264	central	g	4.5	2055	770	78	41	24.3999996	1
103.667	-106.60337	37.679643	central	g	4.5	2055	770	78	41	24.3999996	1
102.5	-106.60324	37.679719	central	g	4.5	2055	770	78	41	24.3999996	1
85.5	-105.587333	37.653426	central	g	4.5	2055	939	29	43	25.7000008	3
98.5	-105.587269	37.653254	central	g	4.5	2055	939	29	43	25.7000008	3
100.5	-105.587078	37.653229	central	g	4.5	2055	939	29	43	25.7000008	3
108	-105.586805	37.653051	central	g	4.5	2055	939	29	43	25.7000008	3
100	-105.586626	37.653104	central	g	4.5	2055	939	29	43	25.7000008	3
88	-105.585642	37.65161	central	g	4.5	2055	939	29	43	25.7000008	3
106	-105.58564	37.651531	central	g	4.5	2055	939	29	43	25.7000008	3
99.667	-105.585596	37.651425	central	g	4.5	2055	939	29	43	25.7000008	3
103.5	-105.585506	37.652246	central	g	4.5	2055	939	29	43	25.7000008	3
85.5	-105.585405	37.652061	central	g	4.5	2055	939	29	43	25.7000008	3
94	-105.518323	37.737348	central	g	4.5	2055	808	40	49	24	1
98.5	-105.518002	37.737743	central	g	4.5	2055	808	40	49	24	1
104	-105.517695	37.738022	central	g	4.5	2055	808	40	49	24	1
99	-105.51761	37.738079	central	g	4.5	2055	808	40	49	24	1
101.5	-105.517405	37.738427	central	g	4.5	2055	808	40	49	24	1
103	-105.517395	37.738228	central	g	4.5	2055	808	40	49	24	1
113	-105.517048	37.738318	central	g	4.5	2055	808	40	49	24	1
110	-105.516801	37.738317	central	g	4.5	2055	808	40	49	24	1
107	-105.516724	37.738072	central	g	4.5	2055	808	40	49	24	1
105	-105.503354	37.756012	central	g	4.5	2055	764	46	50	23.3999996	1
103	-105.503239	37.755745	central	g	4.5	2055	764	46	50	23.3999996	1
107	-105.503199	37.755359	central	g	4.5	2055	764	46	50	23.3999996	1
108	-105.503171	37.756245	central	g	4.5	2055	764	46	50	23.3999996	1
110	-105.502951	37.756158	central	g	4.5	2055	764	46	50	23.3999996	1
105	-105.5026	37.755969	central	g	4.5	2055	764	46	50	23.3999996	1
105	-105.502358	37.756176	central	g	4.5	2055	764	46	50	23.3999996	1
107	-105.502281	37.75609	central	g	4.5	2055	764	46	50	23.3999996	1
113	-114.230444	38.92245	central	g	4.5	2085	635	144	55	25.2999992	2
103	-114.229932	38.92223	central	g	4.5	2085	635	144	55	25.2999992	2
96.5	-114.229724	38.922198	central	g	4.5	2085	635	144	55	25.2999992	2
99	-114.229504	38.92214	central	g	4.5	2085	635	144	55	25.2999992	2
103	-114.2291	38.921749	central	g	4.5	2085	635	144	55	25.2999992	2
103.5	-114.228928	38.921481	central	g	4.5	2085	635	144	55	25.2999992	2
111	-114.228521	38.921657	central	g	4.5	2085	635	144	55	25.2999992	2
93	-114.228457	38.921501	central	g	4.5	2085	635	144	55	25.2999992	2
105	-114.207864	38.859693	central	g	4.5	2085	737	112	54	26.2000008	2
111	-114.207498	38.859722	central	g	4.5	2085	737	112	54	26.2000008	2
104.5	-114.207465	38.85959	central	g	4.5	2085	737	112	54	26.2000008	2
97	-114.207209	38.859708	central	g	4.5	2085	737	112	54	26.2000008	2
103	-114.207077	38.859495	central	g	4.5	2085	737	112	54	26.2000008	2
104	-114.206829	38.859541	central	g	4.5	2085	737	112	54	26.2000008	2
100.5	-114.179945	38.86497	central	g	4.5	2085	875	84	53	27.1000004	2
105	-114.179875	38.864991	central	g	4.5	2085	875	84	53	27.1000004	2
98.5	-114.179769	38.865032	central	g	4.5	2085	875	84	53	27.1000004	2
105.5	-114.17973	38.865033	central	g	4.5	2085	875	84	53	27.1000004	2
107.5	-114.179648	38.865128	central	g	4.5	2085	875	84	53	27.1000004	2
105.5	-114.174963	38.863869	central	g	4.5	2085	875	84	53	27.1000004	2
107	-114.174911	38.863816	central	g	4.5	2085	875	84	53	27.1000004	2
105.5	-114.174843	38.863783	central	g	4.5	2085	875	84	53	27.1000004	2
108.333	-114.174719	38.86362	central	g	4.5	2085	875	84	53	27.1000004	2
98.333	-114.174627	38.863511	central	g	4.5	2085	875	84	53	27.1000004	2
100.5	-114.13293	38.918817	central	g	4.5	2085	884	78	55	27.2000008	3
93	-114.132929	38.918818	central	g	4.5	2085	884	78	55	27.2000008	3
114.333	-114.13253	38.918997	central	g	4.5	2085	884	78	55	27.2000008	3
108.5	-114.13153	38.918978	central	g	4.5	2085	884	78	55	27.2000008	3
91.5	-114.13128	38.919054	central	g	4.5	2085	884	78	55	27.2000008	3
95	-114.130996	38.91912	central	g	4.5	2085	884	78	55	27.2000008	3
83	-114.130452	38.91917	central	g	4.5	2085	884	78	55	27.2000008	3
94.5	-114.130127	38.91919	central	g	4.5	2085	884	78	55	27.2000008	3
99.5	-114.129899	38.919233	central	g	4.5	2085	884	78	55	27.2000008	3
96.333	-114.129722	38.91931	central	g	4.5	2085	884	78	55	27.2000008	3
105.667	-114.129518	38.919425	central	g	4.5	2085	884	78	55	27.2000008	3
104.5	-114.127674	38.858101	central	g	4.5	2085	980	67	52	27.2999992	3
111	-114.127615	38.85811	central	g	4.5	2085	980	67	52	27.2999992	3
106	-114.12713	38.858098	central	g	4.5	2085	980	67	52	27.2999992	3
111	-114.102312	38.854064	central	g	4.5	2085	1040	60	51	27.3999996	3
99	-114.101613	38.854007	central	g	4.5	2085	1040	60	51	27.3999996	3
105	-114.083685	38.923144	central	g	4.5	2085	1160	48	47	28.1000004	3
105	-114.083526	38.923265	central	g	4.5	2085	1160	48	47	28.1000004	3
97	-114.083431	38.923205	central	g	4.5	2085	1160	48	47	28.1000004	3
104	-114.08343	38.923206	central	g	4.5	2085	1160	48	47	28.1000004	3
99.5	-114.083273	38.923237	central	g	4.5	2085	1160	48	47	28.1000004	3
98.5	-114.083252	38.923392	central	g	4.5	2085	1160	48	47	28.1000004	3
118	-111.906459	41.135949	central	g	4.5	2085	784	189	59	29.5	5
117	-111.905795	41.136065	central	g	4.5	2085	784	189	59	29.5	5
97.667	-111.905549	41.136057	central	g	4.5	2085	784	189	59	29.5	5
113.667	-111.905082	41.136166	central	g	4.5	2085	784	189	59	29.5	5
115	-111.904752	41.136085	central	g	4.5	2085	784	189	59	29.5	5
97.667	-111.90438	41.136263	central	g	4.5	2085	784	189	59	29.5	5
97	-111.755152	41.108551	central	g	4.5	2085	788	221	54	28.7000008	5
100	-111.754316	41.108585	central	g	4.5	2085	814	210	53	28.8999996	5
98	-111.753603	41.10882	central	g	4.5	2085	814	210	53	28.8999996	5
97	-111.753212	41.109432	central	g	4.5	2085	814	210	53	28.8999996	5
106.5	-111.753133	41.109045	central	g	4.5	2085	814	210	53	28.8999996	5
93.333	-111.751734	41.108559	central	g	4.5	2085	814	210	53	28.8999996	5
87	-111.751612	41.107759	central	g	4.5	2085	814	210	53	28.8999996	5
114.5	-111.521757	41.044413	central	g	4.5	2085	864	150	49	28.1000004	5
108	-111.521364	41.044023	central	g	4.5	2085	864	150	49	28.1000004	5
94.333	-111.521184	41.043866	central	g	4.5	2085	864	150	49	28.1000004	5
102.5	-111.520478	41.042964	central	g	4.5	2085	864	150	49	28.1000004	5
97.667	-111.519832	41.042549	central	g	4.5	2085	864	150	49	28.1000004	5
95.667	-111.519124	41.042264	central	g	4.5	2085	864	150	49	28.1000004	5
105	-111.518548	41.042475	central	g	4.5	2085	864	150	49	28.1000004	5
96	-111.242551	40.738673	central	g	4.5	2085	746	187	50	26.6000004	1
105.5	-111.241958	40.739109	central	g	4.5	2085	746	187	50	26.6000004	1
97	-111.241686	40.738966	central	g	4.5	2085	746	187	50	26.6000004	1
110	-111.108298	40.761243	central	g	4.5	2085	458	358	55	25	3
95	-111.103046	40.749954	central	g	4.5	2085	587	299	51	25.6000004	3
105	-109.541949	38.025691	central	g	4.5	2085	1099	61	53	29.7999992	2
83	-109.54162	38.025798	central	g	4.5	2085	1099	61	53	29.7999992	2
93	-109.541452	38.02594	central	g	4.5	2085	1099	61	53	29.7999992	2
90	-109.540765	38.026226	central	g	4.5	2085	1099	61	53	29.7999992	2
95.5	-109.540632	38.026092	central	g	4.5	2085	1099	61	53	29.7999992	2
88	-109.540356	38.025715	central	g	4.5	2085	1099	61	53	29.7999992	2
87	-109.540317	38.025452	central	g	4.5	2085	1099	61	53	29.7999992	2
95.667	-109.54027	38.025326	central	g	4.5	2085	1099	61	53	29.7999992	2
93	-109.540135	38.025365	central	g	4.5	2085	1099	61	53	29.7999992	2
101.667	-109.534387	37.901412	central	g	4.5	2085	769	150	58	27.3999996	1
89.5	-109.534313	37.901461	central	g	4.5	2085	769	150	58	27.3999996	1
98	-109.534309	37.901549	central	g	4.5	2085	769	150	58	27.3999996	1
100	-109.533631	37.901924	central	g	4.5	2085	769	150	58	27.3999996	1
97.5	-109.517419	37.981178	central	g	4.5	2085	1035	67	53	29.2999992	2
92.5	-109.517254	37.981071	central	g	4.5	2085	1035	67	53	29.2999992	2
77	-109.516988	37.980954	central	g	4.5	2085	1035	67	53	29.2999992	2
110.5	-109.516825	37.981339	central	g	4.5	2085	1035	67	53	29.2999992	2
96.333	-109.516822	37.980799	central	g	4.5	2085	1035	67	53	29.2999992	2
89.667	-109.516607	37.980611	central	g	4.5	2085	1035	67	53	29.2999992	2
89.5	-109.516556	37.982269	central	g	4.5	2085	1035	67	53	29.2999992	2
97	-109.516389	37.982123	central	g	4.5	2085	1035	67	53	29.2999992	2
99.5	-109.51637	37.981865	central	g	4.5	2085	1035	67	53	29.2999992	2
99	-108.401422	38.264708	central	g	4.5	2085	1113	57	48	28.7000008	5
99	-108.401359	38.264881	central	g	4.5	2085	1113	57	48	28.7000008	5
103	-108.401148	38.266425	central	g	4.5	2085	1113	57	48	28.7000008	5
107	-108.401038	38.264263	central	g	4.5	2085	1113	57	48	28.7000008	5
114	-108.400864	38.266564	central	g	4.5	2085	1113	57	48	28.7000008	5
97	-108.400777	38.263901	central	g	4.5	2085	1113	57	48	28.7000008	5
82.333	-108.335608	37.632696	central	g	4.5	2085	661	190	49	24	4
98	-108.334283	37.633663	central	g	4.5	2085	661	190	49	24	4
91.5	-108.334206	37.633339	central	g	4.5	2085	661	190	49	24	4
81	-108.333738	37.633783	central	g	4.5	2085	661	190	49	24	4
100.333	-108.333307	37.633885	central	g	4.5	2085	661	190	49	24	4
105	-108.332917	37.634299	central	g	4.5	2085	661	190	49	24	4
106	-108.222675	38.131498	central	g	4.5	2085	872	89	47	26.6000004	5
97.667	-108.222353	38.131436	central	g	4.5	2085	872	89	47	26.6000004	5
108.333	-108.222275	38.131279	central	g	4.5	2085	872	89	47	26.6000004	5
98.333	-108.221333	38.130984	central	g	4.5	2085	872	89	47	26.6000004	5
91.5	-108.221313	38.130457	central	g	4.5	2085	872	89	47	26.6000004	5
106	-108.218011	38.129875	central	g	4.5	2085	840	92	48	26	5
108.333	-108.217726	38.12986	central	g	4.5	2085	840	92	48	26	5
107	-108.217319	38.129763	central	g	4.5	2085	840	92	48	26	5
106.5	-108.216518	38.129821	central	g	4.5	2085	840	92	48	26	5
106	-108.14992	38.056542	central	g	4.5	2085	787	117	47	25.1000004	4
115	-108.149538	38.055668	central	g	4.5	2085	787	117	47	25.1000004	4
107	-108.149323	38.055532	central	g	4.5	2085	787	117	47	25.1000004	4
109	-108.148527	38.055443	central	g	4.5	2085	787	117	47	25.1000004	4
117	-108.148168	38.055513	central	g	4.5	2085	787	117	47	25.1000004	4
108.333	-108.148082	38.055447	central	g	4.5	2085	787	117	47	25.1000004	4
108	-108.112451	37.600104	central	g	4.5	2085	607	209	45	22.7999992	2
108	-108.112448	37.600156	central	g	4.5	2085	607	209	45	22.7999992	2
93	-108.112421	37.599779	central	g	4.5	2085	607	209	45	22.7999992	2
110	-108.110986	37.598024	central	g	4.5	2085	607	209	45	22.7999992	2
103	-108.11069	37.597937	central	g	4.5	2085	607	209	45	22.7999992	2
105	-108.107576	37.595151	central	g	4.5	2085	607	209	45	22.7999992	2
99	-108.107207	37.594819	central	g	4.5	2085	607	209	45	22.7999992	2
108	-108.020516	37.740961	central	g	4.5	2085	507	241	44	22	3
101	-108.020342	37.740894	central	g	4.5	2085	507	241	44	22	3
120.75	-108.020144	37.740606	central	g	4.5	2085	507	241	44	22	3
103.5	-108.000104	37.759483	central	g	4.5	2085	535	233	43	22.1000004	3
98	-108.000061	37.75959	central	g	4.5	2085	535	233	43	22.1000004	3
101	-107.987844	37.768682	central	g	4.5	2085	472	261	45	21.8999996	3
98.5	-107.98721	37.769253	central	g	4.5	2085	472	261	45	21.8999996	3
112.5	-107.972249	37.967669	central	g	4.5	2085	667	167	46	23.7000008	2
111	-107.972116	37.967566	central	g	4.5	2085	667	167	46	23.7000008	2
101.667	-107.971952	37.967366	central	g	4.5	2085	667	167	46	23.7000008	2
91	-107.97183	37.967338	central	g	4.5	2085	667	167	46	23.7000008	2
109.667	-107.971788	37.967719	central	g	4.5	2085	667	167	46	23.7000008	2
117	-107.971654	37.967258	central	g	4.5	2085	667	167	46	23.7000008	2
83	-107.971374	37.967295	central	g	4.5	2085	667	167	46	23.7000008	2
93	-107.971085	37.967393	central	g	4.5	2085	667	167	46	23.7000008	2
100	-107.883048	37.848522	central	g	4.5	2085	537	174	45	22.3999996	2
100.5	-107.882816	37.848339	central	g	4.5	2085	537	174	45	22.3999996	2
112	-107.837417	37.948738	central	g	4.5	2085	576	163	45	22.7000008	2
92	-107.837372	37.948393	central	g	4.5	2085	576	163	45	22.7000008	2
118	-107.797107	37.935092	central	g	4.5	2085	488	206	46	22.5	3
107	-107.796736	37.935041	central	g	4.5	2085	488	206	46	22.5	3
109	-107.7966	37.935042	central	g	4.5	2085	488	206	46	22.5	3
109	-107.796494	37.93508	central	g	4.5	2085	488	206	46	22.5	3
103.667	-107.052006	37.125912	central	g	4.5	2085	883	134	45	25.7999992	4
103.5	-107.051773	37.126271	central	g	4.5	2085	883	134	45	25.7999992	4
103.5	-107.051713	37.125823	central	g	4.5	2085	883	134	45	25.7999992	4
98.333	-107.051666	37.126123	central	g	4.5	2085	883	134	45	25.7999992	4
96.5	-107.051103	37.125787	central	g	4.5	2085	883	134	45	25.7999992	4
109.5	-106.890442	37.442468	central	g	4.5	2085	665	240	44	24.8999996	1
91	-106.890082	37.442725	central	g	4.5	2085	665	240	44	24.8999996	1
106	-106.889818	37.442661	central	g	4.5	2085	665	240	44	24.8999996	1
103.5	-106.887581	37.443397	central	g	4.5	2085	665	240	44	24.8999996	1
99.667	-106.886858	37.441876	central	g	4.5	2085	644	268	45	24.5	1
100	-106.885516	37.460056	central	g	4.5	2085	318	438	50	21.8999996	2
79	-106.88514	37.46077	central	g	4.5	2085	318	438	50	21.8999996	2
99	-106.88508	37.460659	central	g	4.5	2085	318	438	50	21.8999996	2
80.5	-106.885066	37.460416	central	g	4.5	2085	318	438	50	21.8999996	2
88.333	-106.765805	37.565583	central	g	4.5	2085	514	213	45	23.1000004	3
105	-106.765803	37.56558	central	g	4.5	2085	514	213	45	23.1000004	3
109.25	-106.761863	37.567902	central	g	4.5	2085	514	213	45	23.1000004	3
86.5	-106.756242	37.572432	central	g	4.5	2085	514	213	45	23.1000004	3
108	-106.756066	37.572827	central	g	4.5	2085	514	213	45	23.1000004	3
100.333	-106.729141	37.592613	central	g	4.5	2085	561	178	44	23.2999992	3
89	-106.728818	37.590568	central	g	4.5	2085	561	178	44	23.2999992	3
95	-106.728332	37.591876	central	g	4.5	2085	561	178	44	23.2999992	3
87.667	-106.728218	37.59122	central	g	4.5	2085	561	178	44	23.2999992	3
89	-106.604674	37.677934	central	g	4.5	2085	832	78	40	25.2999992	1
109.5	-106.604425	37.678093	central	g	4.5	2085	832	78	40	25.2999992	1
102.5	-106.604372	37.678278	central	g	4.5	2085	832	78	40	25.2999992	1
97.5	-106.60419	37.678489	central	g	4.5	2085	832	78	40	25.2999992	1
115	-106.603882	37.678858	central	g	4.5	2085	832	78	40	25.2999992	1
105	-106.60386	37.679155	central	g	4.5	2085	832	78	40	25.2999992	1
120.75	-106.603614	37.679374	central	g	4.5	2085	832	78	40	25.2999992	1
110.333	-106.603597	37.679264	central	g	4.5	2085	832	78	40	25.2999992	1
103.667	-106.60337	37.679643	central	g	4.5	2085	832	78	40	25.2999992	1
102.5	-106.60324	37.679719	central	g	4.5	2085	832	78	40	25.2999992	1
85.5	-105.587333	37.653426	central	g	4.5	2085	997	29	43	26.2999992	3
98.5	-105.587269	37.653254	central	g	4.5	2085	997	29	43	26.2999992	3
100.5	-105.587078	37.653229	central	g	4.5	2085	997	29	43	26.2999992	3
108	-105.586805	37.653051	central	g	4.5	2085	997	29	43	26.2999992	3
100	-105.586626	37.653104	central	g	4.5	2085	997	29	43	26.2999992	3
88	-105.585642	37.65161	central	g	4.5	2085	997	29	43	26.2999992	3
106	-105.58564	37.651531	central	g	4.5	2085	997	29	43	26.2999992	3
99.667	-105.585596	37.651425	central	g	4.5	2085	997	29	43	26.2999992	3
103.5	-105.585506	37.652246	central	g	4.5	2085	997	29	43	26.2999992	3
85.5	-105.585405	37.652061	central	g	4.5	2085	997	29	43	26.2999992	3
94	-105.518323	37.737348	central	g	4.5	2085	868	40	48	24.6000004	1
98.5	-105.518002	37.737743	central	g	4.5	2085	868	40	48	24.6000004	1
104	-105.517695	37.738022	central	g	4.5	2085	868	40	48	24.6000004	1
99	-105.51761	37.738079	central	g	4.5	2085	868	40	48	24.6000004	1
101.5	-105.517405	37.738427	central	g	4.5	2085	868	40	48	24.6000004	1
103	-105.517395	37.738228	central	g	4.5	2085	868	40	48	24.6000004	1
113	-105.517048	37.738318	central	g	4.5	2085	868	40	48	24.6000004	1
110	-105.516801	37.738317	central	g	4.5	2085	868	40	48	24.6000004	1
107	-105.516724	37.738072	central	g	4.5	2085	868	40	48	24.6000004	1
105	-105.503354	37.756012	central	g	4.5	2085	823	45	49	24.1000004	1
103	-105.503239	37.755745	central	g	4.5	2085	823	45	49	24.1000004	1
107	-105.503199	37.755359	central	g	4.5	2085	823	45	49	24.1000004	1
108	-105.503171	37.756245	central	g	4.5	2085	823	45	49	24.1000004	1
110	-105.502951	37.756158	central	g	4.5	2085	823	45	49	24.1000004	1
105	-105.5026	37.755969	central	g	4.5	2085	823	45	49	24.1000004	1
105	-105.502358	37.756176	central	g	4.5	2085	823	45	49	24.1000004	1
107	-105.502281	37.75609	central	g	4.5	2085	823	45	49	24.1000004	1
113	-114.230444	38.92245	central	g	8.5	2055	628	150	56	25.1000004	2
103	-114.229932	38.92223	central	g	8.5	2055	628	150	56	25.1000004	2
96.5	-114.229724	38.922198	central	g	8.5	2055	628	150	56	25.1000004	2
99	-114.229504	38.92214	central	g	8.5	2055	628	150	56	25.1000004	2
103	-114.2291	38.921749	central	g	8.5	2055	628	150	56	25.1000004	2
103.5	-114.228928	38.921481	central	g	8.5	2055	628	150	56	25.1000004	2
111	-114.228521	38.921657	central	g	8.5	2055	628	150	56	25.1000004	2
93	-114.228457	38.921501	central	g	8.5	2055	628	150	56	25.1000004	2
105	-114.207864	38.859693	central	g	8.5	2055	724	116	54	26	2
111	-114.207498	38.859722	central	g	8.5	2055	724	116	54	26	2
104.5	-114.207465	38.85959	central	g	8.5	2055	724	116	54	26	2
97	-114.207209	38.859708	central	g	8.5	2055	724	116	54	26	2
103	-114.207077	38.859495	central	g	8.5	2055	724	116	54	26	2
104	-114.206829	38.859541	central	g	8.5	2055	724	116	54	26	2
100.5	-114.179945	38.86497	central	g	8.5	2055	860	87	53	26.7000008	2
105	-114.179875	38.864991	central	g	8.5	2055	860	87	53	26.7000008	2
98.5	-114.179769	38.865032	central	g	8.5	2055	860	87	53	26.7000008	2
105.5	-114.17973	38.865033	central	g	8.5	2055	860	87	53	26.7000008	2
107.5	-114.179648	38.865128	central	g	8.5	2055	860	87	53	26.7000008	2
105.5	-114.174963	38.863869	central	g	8.5	2055	860	87	53	26.7000008	2
107	-114.174911	38.863816	central	g	8.5	2055	860	87	53	26.7000008	2
105.5	-114.174843	38.863783	central	g	8.5	2055	860	87	53	26.7000008	2
108.333	-114.174719	38.86362	central	g	8.5	2055	860	87	53	26.7000008	2
98.333	-114.174627	38.863511	central	g	8.5	2055	860	87	53	26.7000008	2
100.5	-114.13293	38.918817	central	g	8.5	2055	872	80	55	26.7999992	3
93	-114.132929	38.918818	central	g	8.5	2055	872	80	55	26.7999992	3
114.333	-114.13253	38.918997	central	g	8.5	2055	872	80	55	26.7999992	3
108.5	-114.13153	38.918978	central	g	8.5	2055	872	80	55	26.7999992	3
91.5	-114.13128	38.919054	central	g	8.5	2055	872	80	55	26.7999992	3
95	-114.130996	38.91912	central	g	8.5	2055	872	80	55	26.7999992	3
83	-114.130452	38.91917	central	g	8.5	2055	872	80	55	26.7999992	3
94.5	-114.130127	38.91919	central	g	8.5	2055	872	80	55	26.7999992	3
99.5	-114.129899	38.919233	central	g	8.5	2055	872	80	55	26.7999992	3
96.333	-114.129722	38.91931	central	g	8.5	2055	872	80	55	26.7999992	3
105.667	-114.129518	38.919425	central	g	8.5	2055	872	80	55	26.7999992	3
104.5	-114.127674	38.858101	central	g	8.5	2055	966	70	52	27.1000004	3
111	-114.127615	38.85811	central	g	8.5	2055	966	70	52	27.1000004	3
106	-114.12713	38.858098	central	g	8.5	2055	966	70	52	27.1000004	3
111	-114.102312	38.854064	central	g	8.5	2055	1027	62	51	27.2999992	3
99	-114.101613	38.854007	central	g	8.5	2055	1027	62	51	27.2999992	3
105	-114.083685	38.923144	central	g	8.5	2055	1147	50	47	27.7999992	3
105	-114.083526	38.923265	central	g	8.5	2055	1147	50	47	27.7999992	3
97	-114.083431	38.923205	central	g	8.5	2055	1147	50	47	27.7999992	3
104	-114.08343	38.923206	central	g	8.5	2055	1147	50	47	27.7999992	3
99.5	-114.083273	38.923237	central	g	8.5	2055	1147	50	47	27.7999992	3
98.5	-114.083252	38.923392	central	g	8.5	2055	1147	50	47	27.7999992	3
118	-111.906459	41.135949	central	g	8.5	2055	772	196	59	29.6000004	5
117	-111.905795	41.136065	central	g	8.5	2055	772	196	59	29.6000004	5
97.667	-111.905549	41.136057	central	g	8.5	2055	772	196	59	29.6000004	5
113.667	-111.905082	41.136166	central	g	8.5	2055	772	196	59	29.6000004	5
115	-111.904752	41.136085	central	g	8.5	2055	772	196	59	29.6000004	5
97.667	-111.90438	41.136263	central	g	8.5	2055	772	196	59	29.6000004	5
97	-111.755152	41.108551	central	g	8.5	2055	774	228	54	29	5
100	-111.754316	41.108585	central	g	8.5	2055	799	216	53	29.2000008	5
98	-111.753603	41.10882	central	g	8.5	2055	799	216	53	29.2000008	5
97	-111.753212	41.109432	central	g	8.5	2055	799	216	53	29.2000008	5
106.5	-111.753133	41.109045	central	g	8.5	2055	799	216	53	29.2000008	5
93.333	-111.751734	41.108559	central	g	8.5	2055	799	216	53	29.2000008	5
87	-111.751612	41.107759	central	g	8.5	2055	799	216	53	29.2000008	5
114.5	-111.521757	41.044413	central	g	8.5	2055	848	155	49	28.5	5
108	-111.521364	41.044023	central	g	8.5	2055	848	155	49	28.5	5
94.333	-111.521184	41.043866	central	g	8.5	2055	848	155	49	28.5	5
102.5	-111.520478	41.042964	central	g	8.5	2055	848	155	49	28.5	5
97.667	-111.519832	41.042549	central	g	8.5	2055	848	155	49	28.5	5
95.667	-111.519124	41.042264	central	g	8.5	2055	848	155	49	28.5	5
105	-111.518548	41.042475	central	g	8.5	2055	848	155	49	28.5	5
96	-111.242551	40.738673	central	g	8.5	2055	733	191	50	26.8999996	1
105.5	-111.241958	40.739109	central	g	8.5	2055	733	191	50	26.8999996	1
97	-111.241686	40.738966	central	g	8.5	2055	733	191	50	26.8999996	1
110	-111.108298	40.761243	central	g	8.5	2055	448	368	55	25.1000004	3
95	-111.103046	40.749954	central	g	8.5	2055	570	307	51	25.8999996	3
105	-109.541949	38.025691	central	g	8.5	2055	1100	60	53	30.1000004	2
83	-109.54162	38.025798	central	g	8.5	2055	1100	60	53	30.1000004	2
93	-109.541452	38.02594	central	g	8.5	2055	1100	60	53	30.1000004	2
90	-109.540765	38.026226	central	g	8.5	2055	1100	60	53	30.1000004	2
95.5	-109.540632	38.026092	central	g	8.5	2055	1100	60	53	30.1000004	2
88	-109.540356	38.025715	central	g	8.5	2055	1100	60	53	30.1000004	2
87	-109.540317	38.025452	central	g	8.5	2055	1100	60	53	30.1000004	2
95.667	-109.54027	38.025326	central	g	8.5	2055	1100	60	53	30.1000004	2
93	-109.540135	38.025365	central	g	8.5	2055	1100	60	53	30.1000004	2
101.667	-109.534387	37.901412	central	g	8.5	2055	769	148	58	27.7000008	1
89.5	-109.534313	37.901461	central	g	8.5	2055	769	148	58	27.7000008	1
98	-109.534309	37.901549	central	g	8.5	2055	769	148	58	27.7000008	1
100	-109.533631	37.901924	central	g	8.5	2055	769	148	58	27.7000008	1
97.5	-109.517419	37.981178	central	g	8.5	2055	1031	66	53	29.5	2
92.5	-109.517254	37.981071	central	g	8.5	2055	1031	66	53	29.5	2
77	-109.516988	37.980954	central	g	8.5	2055	1031	66	53	29.5	2
110.5	-109.516825	37.981339	central	g	8.5	2055	1031	66	53	29.5	2
96.333	-109.516822	37.980799	central	g	8.5	2055	1031	66	53	29.5	2
89.667	-109.516607	37.980611	central	g	8.5	2055	1031	66	53	29.5	2
89.5	-109.516556	37.982269	central	g	8.5	2055	1031	66	53	29.5	2
97	-109.516389	37.982123	central	g	8.5	2055	1031	66	53	29.5	2
99.5	-109.51637	37.981865	central	g	8.5	2055	1031	66	53	29.5	2
99	-108.401422	38.264708	central	g	8.5	2055	1100	57	48	28.8999996	5
99	-108.401359	38.264881	central	g	8.5	2055	1100	57	48	28.8999996	5
103	-108.401148	38.266425	central	g	8.5	2055	1100	57	48	28.8999996	5
107	-108.401038	38.264263	central	g	8.5	2055	1100	57	48	28.8999996	5
114	-108.400864	38.266564	central	g	8.5	2055	1100	57	48	28.8999996	5
97	-108.400777	38.263901	central	g	8.5	2055	1100	57	48	28.8999996	5
82.333	-108.335608	37.632696	central	g	8.5	2055	662	190	49	24.2999992	4
98	-108.334283	37.633663	central	g	8.5	2055	662	190	49	24.2999992	4
91.5	-108.334206	37.633339	central	g	8.5	2055	662	190	49	24.2999992	4
81	-108.333738	37.633783	central	g	8.5	2055	662	190	49	24.2999992	4
100.333	-108.333307	37.633885	central	g	8.5	2055	662	190	49	24.2999992	4
105	-108.332917	37.634299	central	g	8.5	2055	662	190	49	24.2999992	4
106	-108.222675	38.131498	central	g	8.5	2055	879	88	48	26.8999996	5
97.667	-108.222353	38.131436	central	g	8.5	2055	879	88	48	26.8999996	5
108.333	-108.222275	38.131279	central	g	8.5	2055	879	88	48	26.8999996	5
98.333	-108.221333	38.130984	central	g	8.5	2055	879	88	48	26.8999996	5
91.5	-108.221313	38.130457	central	g	8.5	2055	879	88	48	26.8999996	5
106	-108.218011	38.129875	central	g	8.5	2055	847	91	48	26.3999996	5
108.333	-108.217726	38.12986	central	g	8.5	2055	847	91	48	26.3999996	5
107	-108.217319	38.129763	central	g	8.5	2055	847	91	48	26.3999996	5
106.5	-108.216518	38.129821	central	g	8.5	2055	847	91	48	26.3999996	5
106	-108.14992	38.056542	central	g	8.5	2055	788	117	48	25.5	4
115	-108.149538	38.055668	central	g	8.5	2055	788	117	48	25.5	4
107	-108.149323	38.055532	central	g	8.5	2055	788	117	48	25.5	4
109	-108.148527	38.055443	central	g	8.5	2055	788	117	48	25.5	4
117	-108.148168	38.055513	central	g	8.5	2055	788	117	48	25.5	4
108.333	-108.148082	38.055447	central	g	8.5	2055	788	117	48	25.5	4
108	-108.112451	37.600104	central	g	8.5	2055	609	209	46	23.2000008	2
108	-108.112448	37.600156	central	g	8.5	2055	609	209	46	23.2000008	2
93	-108.112421	37.599779	central	g	8.5	2055	609	209	46	23.2000008	2
110	-108.110986	37.598024	central	g	8.5	2055	609	209	46	23.2000008	2
103	-108.11069	37.597937	central	g	8.5	2055	609	209	46	23.2000008	2
105	-108.107576	37.595151	central	g	8.5	2055	609	209	46	23.2000008	2
99	-108.107207	37.594819	central	g	8.5	2055	609	209	46	23.2000008	2
108	-108.020516	37.740961	central	g	8.5	2055	509	240	45	22.2000008	3
101	-108.020342	37.740894	central	g	8.5	2055	509	240	45	22.2000008	3
120.75	-108.020144	37.740606	central	g	8.5	2055	509	240	45	22.2000008	3
103.5	-108.000104	37.759483	central	g	8.5	2055	538	232	44	22.3999996	3
98	-108.000061	37.75959	central	g	8.5	2055	538	232	44	22.3999996	3
101	-107.987844	37.768682	central	g	8.5	2055	479	261	45	22.1000004	3
98.5	-107.98721	37.769253	central	g	8.5	2055	479	261	45	22.1000004	3
112.5	-107.972249	37.967669	central	g	8.5	2055	666	167	46	24.1000004	2
111	-107.972116	37.967566	central	g	8.5	2055	666	167	46	24.1000004	2
101.667	-107.971952	37.967366	central	g	8.5	2055	666	167	46	24.1000004	2
91	-107.97183	37.967338	central	g	8.5	2055	666	167	46	24.1000004	2
109.667	-107.971788	37.967719	central	g	8.5	2055	666	167	46	24.1000004	2
117	-107.971654	37.967258	central	g	8.5	2055	666	167	46	24.1000004	2
83	-107.971374	37.967295	central	g	8.5	2055	666	167	46	24.1000004	2
93	-107.971085	37.967393	central	g	8.5	2055	666	167	46	24.1000004	2
100	-107.883048	37.848522	central	g	8.5	2055	538	174	46	22.7000008	2
100.5	-107.882816	37.848339	central	g	8.5	2055	538	174	46	22.7000008	2
112	-107.837417	37.948738	central	g	8.5	2055	579	163	45	23	2
92	-107.837372	37.948393	central	g	8.5	2055	579	163	45	23	2
118	-107.797107	37.935092	central	g	8.5	2055	491	206	47	22.8999996	3
107	-107.796736	37.935041	central	g	8.5	2055	491	206	47	22.8999996	3
109	-107.7966	37.935042	central	g	8.5	2055	491	206	47	22.8999996	3
109	-107.796494	37.93508	central	g	8.5	2055	491	206	47	22.8999996	3
103.667	-107.052006	37.125912	central	g	8.5	2055	875	137	46	26.7000008	4
103.5	-107.051773	37.126271	central	g	8.5	2055	875	137	46	26.7000008	4
103.5	-107.051713	37.125823	central	g	8.5	2055	875	137	46	26.7000008	4
98.333	-107.051666	37.126123	central	g	8.5	2055	875	137	46	26.7000008	4
96.5	-107.051103	37.125787	central	g	8.5	2055	875	137	46	26.7000008	4
109.5	-106.890442	37.442468	central	g	8.5	2055	665	244	45	25.7999992	1
91	-106.890082	37.442725	central	g	8.5	2055	665	244	45	25.7999992	1
106	-106.889818	37.442661	central	g	8.5	2055	665	244	45	25.7999992	1
103.5	-106.887581	37.443397	central	g	8.5	2055	665	244	45	25.7999992	1
99.667	-106.886858	37.441876	central	g	8.5	2055	644	272	46	25.3999996	1
100	-106.885516	37.460056	central	g	8.5	2055	332	447	51	22.8999996	2
79	-106.88514	37.46077	central	g	8.5	2055	332	447	51	22.8999996	2
99	-106.88508	37.460659	central	g	8.5	2055	332	447	51	22.8999996	2
80.5	-106.885066	37.460416	central	g	8.5	2055	332	447	51	22.8999996	2
88.333	-106.765805	37.565583	central	g	8.5	2055	512	218	45	24	3
105	-106.765803	37.56558	central	g	8.5	2055	512	218	45	24	3
109.25	-106.761863	37.567902	central	g	8.5	2055	512	218	45	24	3
86.5	-106.756242	37.572432	central	g	8.5	2055	512	218	45	24	3
108	-106.756066	37.572827	central	g	8.5	2055	512	218	45	24	3
100.333	-106.729141	37.592613	central	g	8.5	2055	558	183	45	24.2999992	3
89	-106.728818	37.590568	central	g	8.5	2055	558	183	45	24.2999992	3
95	-106.728332	37.591876	central	g	8.5	2055	558	183	45	24.2999992	3
87.667	-106.728218	37.59122	central	g	8.5	2055	558	183	45	24.2999992	3
89	-106.604674	37.677934	central	g	8.5	2055	829	80	41	26.3999996	1
109.5	-106.604425	37.678093	central	g	8.5	2055	829	80	41	26.3999996	1
102.5	-106.604372	37.678278	central	g	8.5	2055	829	80	41	26.3999996	1
97.5	-106.60419	37.678489	central	g	8.5	2055	829	80	41	26.3999996	1
115	-106.603882	37.678858	central	g	8.5	2055	829	80	41	26.3999996	1
105	-106.60386	37.679155	central	g	8.5	2055	829	80	41	26.3999996	1
120.75	-106.603614	37.679374	central	g	8.5	2055	829	80	41	26.3999996	1
110.333	-106.603597	37.679264	central	g	8.5	2055	829	80	41	26.3999996	1
103.667	-106.60337	37.679643	central	g	8.5	2055	829	80	41	26.3999996	1
102.5	-106.60324	37.679719	central	g	8.5	2055	829	80	41	26.3999996	1
85.5	-105.587333	37.653426	central	g	8.5	2055	989	30	44	27.6000004	3
98.5	-105.587269	37.653254	central	g	8.5	2055	989	30	44	27.6000004	3
100.5	-105.587078	37.653229	central	g	8.5	2055	989	30	44	27.6000004	3
108	-105.586805	37.653051	central	g	8.5	2055	989	30	44	27.6000004	3
100	-105.586626	37.653104	central	g	8.5	2055	989	30	44	27.6000004	3
88	-105.585642	37.65161	central	g	8.5	2055	989	30	44	27.6000004	3
106	-105.58564	37.651531	central	g	8.5	2055	989	30	44	27.6000004	3
99.667	-105.585596	37.651425	central	g	8.5	2055	989	30	44	27.6000004	3
103.5	-105.585506	37.652246	central	g	8.5	2055	989	30	44	27.6000004	3
85.5	-105.585405	37.652061	central	g	8.5	2055	989	30	44	27.6000004	3
94	-105.518323	37.737348	central	g	8.5	2055	881	41	49	25.7999992	1
98.5	-105.518002	37.737743	central	g	8.5	2055	881	41	49	25.7999992	1
104	-105.517695	37.738022	central	g	8.5	2055	881	41	49	25.7999992	1
99	-105.51761	37.738079	central	g	8.5	2055	881	41	49	25.7999992	1
101.5	-105.517405	37.738427	central	g	8.5	2055	881	41	49	25.7999992	1
103	-105.517395	37.738228	central	g	8.5	2055	881	41	49	25.7999992	1
113	-105.517048	37.738318	central	g	8.5	2055	881	41	49	25.7999992	1
110	-105.516801	37.738317	central	g	8.5	2055	881	41	49	25.7999992	1
107	-105.516724	37.738072	central	g	8.5	2055	881	41	49	25.7999992	1
105	-105.503354	37.756012	central	g	8.5	2055	833	47	50	25.2999992	1
103	-105.503239	37.755745	central	g	8.5	2055	833	47	50	25.2999992	1
107	-105.503199	37.755359	central	g	8.5	2055	833	47	50	25.2999992	1
108	-105.503171	37.756245	central	g	8.5	2055	833	47	50	25.2999992	1
110	-105.502951	37.756158	central	g	8.5	2055	833	47	50	25.2999992	1
105	-105.5026	37.755969	central	g	8.5	2055	833	47	50	25.2999992	1
105	-105.502358	37.756176	central	g	8.5	2055	833	47	50	25.2999992	1
107	-105.502281	37.75609	central	g	8.5	2055	833	47	50	25.2999992	1
113	-114.230444	38.92245	central	g	8.5	2085	749	154	54	26.6000004	2
103	-114.229932	38.92223	central	g	8.5	2085	749	154	54	26.6000004	2
96.5	-114.229724	38.922198	central	g	8.5	2085	749	154	54	26.6000004	2
99	-114.229504	38.92214	central	g	8.5	2085	749	154	54	26.6000004	2
103	-114.2291	38.921749	central	g	8.5	2085	749	154	54	26.6000004	2
103.5	-114.228928	38.921481	central	g	8.5	2085	749	154	54	26.6000004	2
111	-114.228521	38.921657	central	g	8.5	2085	749	154	54	26.6000004	2
93	-114.228457	38.921501	central	g	8.5	2085	749	154	54	26.6000004	2
105	-114.207864	38.859693	central	g	8.5	2085	859	120	52	27.5	2
111	-114.207498	38.859722	central	g	8.5	2085	859	120	52	27.5	2
104.5	-114.207465	38.85959	central	g	8.5	2085	859	120	52	27.5	2
97	-114.207209	38.859708	central	g	8.5	2085	859	120	52	27.5	2
103	-114.207077	38.859495	central	g	8.5	2085	859	120	52	27.5	2
104	-114.206829	38.859541	central	g	8.5	2085	859	120	52	27.5	2
100.5	-114.179945	38.86497	central	g	8.5	2085	999	90	52	28.2000008	2
105	-114.179875	38.864991	central	g	8.5	2085	999	90	52	28.2000008	2
98.5	-114.179769	38.865032	central	g	8.5	2085	999	90	52	28.2000008	2
105.5	-114.17973	38.865033	central	g	8.5	2085	999	90	52	28.2000008	2
107.5	-114.179648	38.865128	central	g	8.5	2085	999	90	52	28.2000008	2
105.5	-114.174963	38.863869	central	g	8.5	2085	999	90	52	28.2000008	2
107	-114.174911	38.863816	central	g	8.5	2085	999	90	52	28.2000008	2
105.5	-114.174843	38.863783	central	g	8.5	2085	999	90	52	28.2000008	2
108.333	-114.174719	38.86362	central	g	8.5	2085	999	90	52	28.2000008	2
98.333	-114.174627	38.863511	central	g	8.5	2085	999	90	52	28.2000008	2
100.5	-114.13293	38.918817	central	g	8.5	2085	1011	83	53	28.2999992	3
93	-114.132929	38.918818	central	g	8.5	2085	1011	83	53	28.2999992	3
114.333	-114.13253	38.918997	central	g	8.5	2085	1011	83	53	28.2999992	3
108.5	-114.13153	38.918978	central	g	8.5	2085	1011	83	53	28.2999992	3
91.5	-114.13128	38.919054	central	g	8.5	2085	1011	83	53	28.2999992	3
95	-114.130996	38.91912	central	g	8.5	2085	1011	83	53	28.2999992	3
83	-114.130452	38.91917	central	g	8.5	2085	1011	83	53	28.2999992	3
94.5	-114.130127	38.91919	central	g	8.5	2085	1011	83	53	28.2999992	3
99.5	-114.129899	38.919233	central	g	8.5	2085	1011	83	53	28.2999992	3
96.333	-114.129722	38.91931	central	g	8.5	2085	1011	83	53	28.2999992	3
105.667	-114.129518	38.919425	central	g	8.5	2085	1011	83	53	28.2999992	3
104.5	-114.127674	38.858101	central	g	8.5	2085	1109	72	51	28.6000004	3
111	-114.127615	38.85811	central	g	8.5	2085	1109	72	51	28.6000004	3
106	-114.12713	38.858098	central	g	8.5	2085	1109	72	51	28.6000004	3
111	-114.102312	38.854064	central	g	8.5	2085	1169	64	49	28.7999992	3
99	-114.101613	38.854007	central	g	8.5	2085	1169	64	49	28.7999992	3
105	-114.083685	38.923144	central	g	8.5	2085	1291	52	46	29.2999992	3
105	-114.083526	38.923265	central	g	8.5	2085	1291	52	46	29.2999992	3
97	-114.083431	38.923205	central	g	8.5	2085	1291	52	46	29.2999992	3
104	-114.08343	38.923206	central	g	8.5	2085	1291	52	46	29.2999992	3
99.5	-114.083273	38.923237	central	g	8.5	2085	1291	52	46	29.2999992	3
98.5	-114.083252	38.923392	central	g	8.5	2085	1291	52	46	29.2999992	3
118	-111.906459	41.135949	central	g	8.5	2085	871	210	58	31.1000004	5
117	-111.905795	41.136065	central	g	8.5	2085	871	210	58	31.1000004	5
97.667	-111.905549	41.136057	central	g	8.5	2085	871	210	58	31.1000004	5
113.667	-111.905082	41.136166	central	g	8.5	2085	871	210	58	31.1000004	5
115	-111.904752	41.136085	central	g	8.5	2085	871	210	58	31.1000004	5
97.667	-111.90438	41.136263	central	g	8.5	2085	871	210	58	31.1000004	5
97	-111.755152	41.108551	central	g	8.5	2085	878	244	53	30.5	5
100	-111.754316	41.108585	central	g	8.5	2085	900	232	53	30.6000004	5
98	-111.753603	41.10882	central	g	8.5	2085	900	232	53	30.6000004	5
97	-111.753212	41.109432	central	g	8.5	2085	900	232	53	30.6000004	5
106.5	-111.753133	41.109045	central	g	8.5	2085	900	232	53	30.6000004	5
93.333	-111.751734	41.108559	central	g	8.5	2085	900	232	53	30.6000004	5
87	-111.751612	41.107759	central	g	8.5	2085	900	232	53	30.6000004	5
114.5	-111.521757	41.044413	central	g	8.5	2085	953	166	49	29.8999996	5
108	-111.521364	41.044023	central	g	8.5	2085	953	166	49	29.8999996	5
94.333	-111.521184	41.043866	central	g	8.5	2085	953	166	49	29.8999996	5
102.5	-111.520478	41.042964	central	g	8.5	2085	953	166	49	29.8999996	5
97.667	-111.519832	41.042549	central	g	8.5	2085	953	166	49	29.8999996	5
95.667	-111.519124	41.042264	central	g	8.5	2085	953	166	49	29.8999996	5
105	-111.518548	41.042475	central	g	8.5	2085	953	166	49	29.8999996	5
96	-111.242551	40.738673	central	g	8.5	2085	836	206	49	28.2000008	1
105.5	-111.241958	40.739109	central	g	8.5	2085	836	206	49	28.2000008	1
97	-111.241686	40.738966	central	g	8.5	2085	836	206	49	28.2000008	1
110	-111.108298	40.761243	central	g	8.5	2085	533	396	54	26.7000008	3
95	-111.103046	40.749954	central	g	8.5	2085	663	331	50	27.3999996	3
105	-109.541949	38.025691	central	g	8.5	2085	1220	67	51	30.7999992	2
83	-109.54162	38.025798	central	g	8.5	2085	1220	67	51	30.7999992	2
93	-109.541452	38.02594	central	g	8.5	2085	1220	67	51	30.7999992	2
90	-109.540765	38.026226	central	g	8.5	2085	1220	67	51	30.7999992	2
95.5	-109.540632	38.026092	central	g	8.5	2085	1220	67	51	30.7999992	2
88	-109.540356	38.025715	central	g	8.5	2085	1220	67	51	30.7999992	2
87	-109.540317	38.025452	central	g	8.5	2085	1220	67	51	30.7999992	2
95.667	-109.54027	38.025326	central	g	8.5	2085	1220	67	51	30.7999992	2
93	-109.540135	38.025365	central	g	8.5	2085	1220	67	51	30.7999992	2
101.667	-109.534387	37.901412	central	g	8.5	2085	874	166	56	28.3999996	1
89.5	-109.534313	37.901461	central	g	8.5	2085	874	166	56	28.3999996	1
98	-109.534309	37.901549	central	g	8.5	2085	874	166	56	28.3999996	1
100	-109.533631	37.901924	central	g	8.5	2085	874	166	56	28.3999996	1
97.5	-109.517419	37.981178	central	g	8.5	2085	1154	74	52	30.2999992	2
92.5	-109.517254	37.981071	central	g	8.5	2085	1154	74	52	30.2999992	2
77	-109.516988	37.980954	central	g	8.5	2085	1154	74	52	30.2999992	2
110.5	-109.516825	37.981339	central	g	8.5	2085	1154	74	52	30.2999992	2
96.333	-109.516822	37.980799	central	g	8.5	2085	1154	74	52	30.2999992	2
89.667	-109.516607	37.980611	central	g	8.5	2085	1154	74	52	30.2999992	2
89.5	-109.516556	37.982269	central	g	8.5	2085	1154	74	52	30.2999992	2
97	-109.516389	37.982123	central	g	8.5	2085	1154	74	52	30.2999992	2
99.5	-109.51637	37.981865	central	g	8.5	2085	1154	74	52	30.2999992	2
99	-108.401422	38.264708	central	g	8.5	2085	1228	64	47	29.6000004	5
99	-108.401359	38.264881	central	g	8.5	2085	1228	64	47	29.6000004	5
103	-108.401148	38.266425	central	g	8.5	2085	1228	64	47	29.6000004	5
107	-108.401038	38.264263	central	g	8.5	2085	1228	64	47	29.6000004	5
114	-108.400864	38.266564	central	g	8.5	2085	1228	64	47	29.6000004	5
97	-108.400777	38.263901	central	g	8.5	2085	1228	64	47	29.6000004	5
82.333	-108.335608	37.632696	central	g	8.5	2085	751	214	48	24.7999992	4
98	-108.334283	37.633663	central	g	8.5	2085	751	214	48	24.7999992	4
91.5	-108.334206	37.633339	central	g	8.5	2085	751	214	48	24.7999992	4
81	-108.333738	37.633783	central	g	8.5	2085	751	214	48	24.7999992	4
100.333	-108.333307	37.633885	central	g	8.5	2085	751	214	48	24.7999992	4
105	-108.332917	37.634299	central	g	8.5	2085	751	214	48	24.7999992	4
106	-108.222675	38.131498	central	g	8.5	2085	990	99	47	27.3999996	5
97.667	-108.222353	38.131436	central	g	8.5	2085	990	99	47	27.3999996	5
108.333	-108.222275	38.131279	central	g	8.5	2085	990	99	47	27.3999996	5
98.333	-108.221333	38.130984	central	g	8.5	2085	990	99	47	27.3999996	5
91.5	-108.221313	38.130457	central	g	8.5	2085	990	99	47	27.3999996	5
106	-108.218011	38.129875	central	g	8.5	2085	958	102	47	26.8999996	5
108.333	-108.217726	38.12986	central	g	8.5	2085	958	102	47	26.8999996	5
107	-108.217319	38.129763	central	g	8.5	2085	958	102	47	26.8999996	5
106.5	-108.216518	38.129821	central	g	8.5	2085	958	102	47	26.8999996	5
106	-108.14992	38.056542	central	g	8.5	2085	895	131	47	26	4
115	-108.149538	38.055668	central	g	8.5	2085	895	131	47	26	4
107	-108.149323	38.055532	central	g	8.5	2085	895	131	47	26	4
109	-108.148527	38.055443	central	g	8.5	2085	895	131	47	26	4
117	-108.148168	38.055513	central	g	8.5	2085	895	131	47	26	4
108.333	-108.148082	38.055447	central	g	8.5	2085	895	131	47	26	4
108	-108.112451	37.600104	central	g	8.5	2085	694	235	45	23.7000008	2
108	-108.112448	37.600156	central	g	8.5	2085	694	235	45	23.7000008	2
93	-108.112421	37.599779	central	g	8.5	2085	694	235	45	23.7000008	2
110	-108.110986	37.598024	central	g	8.5	2085	694	235	45	23.7000008	2
103	-108.11069	37.597937	central	g	8.5	2085	694	235	45	23.7000008	2
105	-108.107576	37.595151	central	g	8.5	2085	694	235	45	23.7000008	2
99	-108.107207	37.594819	central	g	8.5	2085	694	235	45	23.7000008	2
108	-108.020516	37.740961	central	g	8.5	2085	589	269	44	22.6000004	3
101	-108.020342	37.740894	central	g	8.5	2085	589	269	44	22.6000004	3
120.75	-108.020144	37.740606	central	g	8.5	2085	589	269	44	22.6000004	3
103.5	-108.000104	37.759483	central	g	8.5	2085	619	260	43	22.7000008	3
98	-108.000061	37.75959	central	g	8.5	2085	619	260	43	22.7000008	3
101	-107.987844	37.768682	central	g	8.5	2085	553	292	44	22.5	3
98.5	-107.98721	37.769253	central	g	8.5	2085	553	292	44	22.5	3
112.5	-107.972249	37.967669	central	g	8.5	2085	761	187	45	24.5	2
111	-107.972116	37.967566	central	g	8.5	2085	761	187	45	24.5	2
101.667	-107.971952	37.967366	central	g	8.5	2085	761	187	45	24.5	2
91	-107.97183	37.967338	central	g	8.5	2085	761	187	45	24.5	2
109.667	-107.971788	37.967719	central	g	8.5	2085	761	187	45	24.5	2
117	-107.971654	37.967258	central	g	8.5	2085	761	187	45	24.5	2
83	-107.971374	37.967295	central	g	8.5	2085	761	187	45	24.5	2
93	-107.971085	37.967393	central	g	8.5	2085	761	187	45	24.5	2
100	-107.883048	37.848522	central	g	8.5	2085	618	195	45	23.1000004	2
100.5	-107.882816	37.848339	central	g	8.5	2085	618	195	45	23.1000004	2
112	-107.837417	37.948738	central	g	8.5	2085	662	182	44	23.3999996	2
92	-107.837372	37.948393	central	g	8.5	2085	662	182	44	23.3999996	2
118	-107.797107	37.935092	central	g	8.5	2085	568	230	46	23.2999992	3
107	-107.796736	37.935041	central	g	8.5	2085	568	230	46	23.2999992	3
109	-107.7966	37.935042	central	g	8.5	2085	568	230	46	23.2999992	3
109	-107.796494	37.93508	central	g	8.5	2085	568	230	46	23.2999992	3
103.667	-107.052006	37.125912	central	g	8.5	2085	986	151	45	26.7000008	4
103.5	-107.051773	37.126271	central	g	8.5	2085	986	151	45	26.7000008	4
103.5	-107.051713	37.125823	central	g	8.5	2085	986	151	45	26.7000008	4
98.333	-107.051666	37.126123	central	g	8.5	2085	986	151	45	26.7000008	4
96.5	-107.051103	37.125787	central	g	8.5	2085	986	151	45	26.7000008	4
109.5	-106.890442	37.442468	central	g	8.5	2085	746	268	44	25.7000008	1
91	-106.890082	37.442725	central	g	8.5	2085	746	268	44	25.7000008	1
106	-106.889818	37.442661	central	g	8.5	2085	746	268	44	25.7000008	1
103.5	-106.887581	37.443397	central	g	8.5	2085	746	268	44	25.7000008	1
99.667	-106.886858	37.441876	central	g	8.5	2085	724	298	45	25.2999992	1
100	-106.885516	37.460056	central	g	8.5	2085	377	492	50	22.7999992	2
79	-106.88514	37.46077	central	g	8.5	2085	377	492	50	22.7999992	2
99	-106.88508	37.460659	central	g	8.5	2085	377	492	50	22.7999992	2
80.5	-106.885066	37.460416	central	g	8.5	2085	377	492	50	22.7999992	2
88.333	-106.765805	37.565583	central	g	8.5	2085	588	240	45	23.8999996	3
105	-106.765803	37.56558	central	g	8.5	2085	588	240	45	23.8999996	3
109.25	-106.761863	37.567902	central	g	8.5	2085	588	240	45	23.8999996	3
86.5	-106.756242	37.572432	central	g	8.5	2085	588	240	45	23.8999996	3
108	-106.756066	37.572827	central	g	8.5	2085	588	240	45	23.8999996	3
100.333	-106.729141	37.592613	central	g	8.5	2085	639	201	45	24.1000004	3
89	-106.728818	37.590568	central	g	8.5	2085	639	201	45	24.1000004	3
95	-106.728332	37.591876	central	g	8.5	2085	639	201	45	24.1000004	3
87.667	-106.728218	37.59122	central	g	8.5	2085	639	201	45	24.1000004	3
89	-106.604674	37.677934	central	g	8.5	2085	925	88	41	26.2000008	1
109.5	-106.604425	37.678093	central	g	8.5	2085	925	88	41	26.2000008	1
102.5	-106.604372	37.678278	central	g	8.5	2085	925	88	41	26.2000008	1
97.5	-106.60419	37.678489	central	g	8.5	2085	925	88	41	26.2000008	1
115	-106.603882	37.678858	central	g	8.5	2085	925	88	41	26.2000008	1
105	-106.60386	37.679155	central	g	8.5	2085	925	88	41	26.2000008	1
120.75	-106.603614	37.679374	central	g	8.5	2085	925	88	41	26.2000008	1
110.333	-106.603597	37.679264	central	g	8.5	2085	925	88	41	26.2000008	1
103.667	-106.60337	37.679643	central	g	8.5	2085	925	88	41	26.2000008	1
102.5	-106.60324	37.679719	central	g	8.5	2085	925	88	41	26.2000008	1
85.5	-105.587333	37.653426	central	g	8.5	2085	1122	33	43	27.3999996	3
[truncated: 3,201 more rows]
